# Supplementary material for: The Linkage Between Ecotoxins Within Maximum Permissible Concentrations, Oxidative Stress and Antibodies Against Cyclic Citrullinated Peptides in Patients and Persons at Preclinic Stages of Rheumatoid Arthritis
Source: Int J Mol Sci. 2026 Apr 7;27(7):3328. doi: 10.3390/ijms27073328 (PMC13073480; doi:10.3390/ijms27073328)
Supplement: Supplementary file 1 [file ijms-27-03328-s001.zip]

Archive with 1 entries (1 files):
- ijms-4100364-supplementary.xlsx
