# Supplementary material for: The Linkage Between Ecotoxins Within Maximum Permissible Concentrations, Oxidative Stress and Antibodies Against Cyclic Citrullinated Peptides in Patients and Persons at Preclinic Stages of Rheumatoid Arthritis
Source: Int J Mol Sci. 2026 Apr 7;27(7):3328. doi: 10.3390/ijms27073328 (PMC13073480; doi:10.3390/ijms27073328)
Supplement: Supplementary file 1 [file ijms-27-03328-s001.zip › ijms-4100364-supplementary.xlsx]

## Sheet: Supplementary 1
			Control							FDR								eRA									aRa
8-OHdG		Regression Summary for Dependent Variable: 8-OHdG (Control) R= ,79872247 R?= ,63795758 Adjusted R2= ,41168107 F(15,24)=2,8194 p<,01148 Std.Error of estimate: 86,546								Regression Summary for Dependent Variable: 8-OHdG (FDR) R= ,61097083 R?= ,37328536 Adjusted R2= ,05228518 F(21,41)=1,1629 p<,33057 Std.Error of estimate: 115,20								Regression Summary for Dependent Variable: 8-OHdG (eRA) R= ,98766718 R?= ,97548646 Adjusted R2= ,93537340 F(18,11)=24,318 p<,00000 Std.Error of estimate: 36,763									Regression Summary for Dependent Variable: 8-OHdG (aRA) R= ,96591834 R?= ,93299824 Adjusted R2= ,88833041 F(8,12)=20,887 p<,00001 Std.Error of estimate: 65,458
		N=40	b*	Std.Err.	b	Std.Err.	t(24)	p-value		N=63	b*	Std.Err.	b	Std.Err.	t(41)	p-value		N=30	b*	Std.Err.	b	Std.Err.	t(11)	p-value			N=21	b*	Std.Err.	b	Std.Err.	t(12)	p-value
		Intercept			778.905	195.233	3.98962	0.000540909		Intercept			408.026	227.965	1.78986	0.0808639		Intercept			-194.609	240.445	-0.809368	0.435461			Intercept			2033.29	622.201	3.26791	0.00672929
		Soil upper Mn	-0.57764	0.942461	-2.35269	3.83858	-0.612906	0.545703		Solids	-1.2763	0.584562	-212.201	97.191	-2.18334	0.0347899		Sulfur dioxide	0.0882534	0.139386	4.50385	7.11329	0.63316	0.539569			Soil lower Cd	-6.59005	1.70319	-801.361	207.111	-3.86924	0.00223095
		Soil upper Fe	1.9652	1.08554	0.0314313	0.0173621	1.81033	0.0827833		Volatile organic compounds (VOCs)	-1.73271	0.640401	-25.4931	9.42216	-2.70566	0.00988673		Nitrogen oxides	-0.0847947	0.0967135	-2.80889	3.2037	-0.876762	0.399359			Soil lower Mo	-2.46757	0.553059	-565.925	126.842	-4.46167	0.000776876
		Soil upper Co	0.135065	1.2985	1.96162	18.8587	0.104017	0.91802		Sulfur dioxide	-0.642748	0.384935	-29.6513	17.7578	-1.66976	0.102586		Soil Lower Al	-0.61635	0.788554	-0.0715888	0.0915903	-0.78162	0.450934			Soil lower Se	5.00233	0.705493	911.897	128.607	7.09055	1.26417e-05
		Soil upper Cd	-0.370306	0.445116	-211.534	254.269	-0.83193	0.41365		Nitrogen oxides	2.95655	1.14538	88.2865	34.2026	2.58128	0.0135178		Soil lower Zn	1.20929	0.553388	13.7898	6.3104	2.18525	0.0513925			Soil lower Zn	-2.09065	0.95454	-37.3278	17.043	-2.19022	0.0489887
		Soil upper Al	-2.04249	0.677782	-0.231839	0.0769337	-3.01349	0.00600989		Soil Lower Al	0.948572	0.598745	0.0853722	0.0538875	1.58427	0.120817		Soil upper Al	1.61202	1.32118	0.159136	0.130425	1.22013	0.247927			Soil upper Cd	7.98887	2.10299	1039.75	273.704	3.79881	0.00253529
		Volatile organic compounds (VOCs)	-2.75532	0.987584	-32.7051	11.7225	-2.78996	0.0101634		Soil lower Cd	-1.30461	0.581338	-107.274	47.8015	-2.24416	0.0302836		Soil upper As	1.02085	0.671792	50.3989	33.166	1.5196	0.15682			Soil upper Mo	-0.896652	0.571623	-245.246	156.346	-1.56861	0.142718
		Sulfur dioxide	0.795182	0.799916	28.8349	29.0065	0.994082	0.330101		Soil lower Cr	5.32912	1.48546	55.9886	15.6064	3.58753	0.00088172		Soil upper Cd	-0.980067	0.801456	-143.288	117.174	-1.22286	0.246936			Soil upper Se	-5.86661	0.713174	-803.641	97.6945	-8.22606	2.82348e-06
		Nitrogen oxides	1.93532	0.584994	47.3493	14.3124	3.30827	0.00295172		Soil lower Fe	-3.77592	1.22842	-0.0611501	0.0198939	-3.07381	0.00374975		Soil upper Cr	2.95505	0.789359	43.0566	11.5014	3.74361	0.00324574			Soil upper Zn	2.63453	1.31361	8.70622	4.34102	2.00557	0.0679873
		Soil lower As	-1.19457	0.707256	-72.1688	42.7283	-1.68902	0.104169		Soil lower Mo	11.9727	3.02401	116.803	29.5016	3.95922	0.000292475		Soil upper Cu	-0.125334	0.374542	-2.41017	7.20241	-0.334634	0.744195
		Soil lower Co	0.77273	1.70773	9.57047	21.1507	0.45249	0.65498		Soil lower Ni	-2.11469	0.740381	-18.6872	6.54266	-2.85621	0.00670136		Soil upper Fe	2.1494	0.826722	0.0382719	0.0147205	2.59991	0.0246981
		Soil lower Cr	-0.0188527	0.254166	-0.25761	3.47301	-0.0741746	0.941486		Soil lower Pb	-0.358653	0.264238	-8.95865	6.60032	-1.35731	0.182109		Soil upper Mn	-6.27193	0.919544	-25.1941	3.69378	-6.82069	2.87368e-05
		Soil lower Fe	-0.441797	0.784975	-0.00681254	0.0121044	-0.562816	0.57878		Soil lower Se	0.514803	0.353001	70.3999	48.2733	1.45836	0.15236		Soil upper Mo	0.488618	0.291615	62.983	37.5892	1.67556	0.121984
		Soil lower Mo	-0.545152	0.757947	-43.5993	60.6178	-0.719249	0.478933		Soil lower Sr	1.09564	0.348496	8.9056	2.83265	3.14391	0.00309637		Soil upper Ni	0.489686	0.40774	4.65929	3.87959	1.20098	0.254983
		Soil lower Ni	-1.16617	0.392875	-13.0835	4.40775	-2.9683	0.00669041		Soil lower Zn	-1.79151	0.566628	-16.5305	5.22837	-3.1617	0.00294855		Soil upper Pb	-0.0867148	0.3491	-2.87343	11.568	-0.248395	0.808405
		Soil lower Sr	1.68279	0.783057	13.5362	6.29884	2.149	0.0419315		Soil upper Cd	5.42871	1.66749	348.274	106.977	3.25561	0.00227274		Soil upper Se	0.786594	0.418515	52.3703	27.8641	1.87949	0.0869114
										Soil upper Cr	-17.5535	4.41842	-68.6258	17.2739	-3.9728	0.000280702		Soil upper Sr	-0.950709	0.339253	-7.85542	2.80314	-2.80236	0.017202
										Soil upper Cu	2.94856	1.61287	12.8394	7.02319	1.82814	0.0748105		Soil upper Zn	-0.802773	0.628079	-2.00348	1.5675	-1.27814	0.227512
										Soil upper Fe	3.63448	1.06736	0.0542027	0.015918	3.40512	0.001491		Soil lower As	-0.58335	1.24356	-24.3279	51.8611	-0.469098	0.64816
										Soil upper Ni	2.66699	0.853749	22.6772	7.25936	3.12385	0.00327143
										Soil upper Se	-1.11865	0.429762	-128.649	49.4242	-2.60296	0.0128079
										Soil upper Sr	-3.83081	1.33714	-4.54789	1.58743	-2.86493	0.00654995
AOPP		Regression Summary for Dependent Variable: AOPP (Control) R= ,87385582 R?= ,76362400 Adjusted R2= ,51542920 F(21,20)=3,0767 p<,00739 Std.Error of estimate: 24,519								Regression Summary for Dependent Variable: AOPP (FDR) R= ,42059604 R?= ,17690103 Adjusted R2= ,11913969 F(4,57)=3,0626 p<,02353 Std.Error of estimate: 114,84								Regression Summary for Dependent Variable: AOPP (eRA) R= ,87499651 R?= ,76561889 Adjusted R2= ,58146231 F(11,14)=4,1574 p<,00724 Std.Error of estimate: 32,250									Regression Summary for Dependent Variable: AOPP (aRA) R= ,94053356 R?= ,88460338 Adjusted R2= ,82246674 F(7,13)=14,236 p<,00004 Std.Error of estimate: 50,891
		N=42	b*	Std.Err.	b	Std.Err.	t(20)	p-value		N=62	b*	Std.Err.	b	Std.Err.	t(57)	p-value		N=26	b*	Std.Err.	b	Std.Err.	t(14)	p-value			N=21	b*	Std.Err.	b	Std.Err.	t(13)	p-value
		Intercept			151.814	90.3791	1.67975	0.10856		Intercept			94.647	52.3732	1.80716	0.0760153		Intercept			-23.2596	63.3032	-0.367432	0.718792			Intercept			-49.6472	56.7368	-0.875043	0.39743
		Carbon monoxide	-0.393739	0.641868	-3.26754	5.32671	-0.613426	0.546509		Soil Lower Al	-0.434438	0.209933	-0.0392564	0.0189698	-2.06941	0.0430517		Hydrocarbons (VOC-free)	0.300225	0.167389	5.02813	2.8034	1.79358	0.0945017			Soil upper Se	-0.635188	0.308085	-57.6584	27.966	-2.06173	0.0598165
		Hydrocarbons (VOC-free)	0.359775	0.156465	7.29297	3.17168	2.2994	0.0323877		Soil lower Cr	0.4997	0.253271	5.18687	2.62894	1.97299	0.0533536		Volatile organic compounds (VOCs)	-0.129634	0.284302	-0.724077	1.58797	-0.455975	0.655401			Soil lower Se	0.622913	0.278345	77.4295	34.5989	2.23792	0.0433634
		Solids	0.640517	0.685509	27.658	29.6008	0.934367	0.361259		Soil lower Fe	0.426466	0.177	0.00714884	0.00296704	2.40942	0.0192305		Sulfur dioxide	0.180567	0.437195	3.0085	7.28427	0.413013	0.685853			Carbon monoxide	-2.37496	0.300919	-91.5741	11.6029	-7.89236	2.59286e-06
		Volatile organic compounds (VOCs)	0.374373	0.680801	1.35821	2.46992	0.549901	0.588476		Soil upper Ni	-0.59295	0.190044	-5.17461	1.6585	-3.12006	0.00283609		Soil Lower Al	0.387242	1.18968	0.0152689	0.0469088	0.325501	0.749616			Hydrocarbons (VOC-free)	-0.138265	0.10536	-6.38874	4.8683	-1.31231	0.212113
		Sulfur dioxide	0.113025	0.642223	1.27222	7.2289	0.175991	0.862071										Soil lower As	-0.582367	0.62852	-7.9522	8.58242	-0.926569	0.369849			Solids	1.86359	0.326425	340.368	59.6186	5.70909	7.18311e-05
		Nitrogen oxides	-0.858114	0.597965	-6.20304	4.3225	-1.43506	0.166725										Soil lower Cd	-0.61028	0.679359	-28.3489	31.5578	-0.898317	0.384206			Sulfur dioxide	0.568419	0.223838	24.823	9.77509	2.53942	0.0246817
		Soil upper Al	-2.19828	0.820091	-0.0782532	0.0291931	-2.68054	0.0143769										Soil lower Co	-0.131782	0.58135	-1.84579	8.1426	-0.226683	0.823947			Nitrogen oxides	0.474733	0.272277	12.4915	7.16436	1.74357	0.104819
		Soil upper As	-0.29581	0.227767	-1.68314	1.29598	-1.29874	0.208809										Soil lower Pb	-0.84245	0.320999	-8.08156	3.07932	-2.62446	0.0200013
		Soil upper Cd	-0.792178	0.623276	-134.301	105.666	-1.27099	0.218317										Soil upper Al	-2.24988	0.76588	-0.0734685	0.0250094	-2.93764	0.010807
		Soil upper Co	1.91526	1.10164	8.57699	4.93342	1.73855	0.097486										Soil upper Co	1.84371	0.724028	15.359	6.03149	2.54647	0.0232763
		Soil upper Cr	0.0252074	0.721014	0.111623	3.19278	0.034961	0.972457										Soil upper Mn	1.17239	0.396178	1.59119	0.537697	2.95926	0.0103543
		Soil upper Cu	0.0178003	0.574492	0.0066293	0.213956	0.0309844	0.975589
		Soil upper Fe	-1.00591	1.47164	-0.00463908	0.00678693	-0.683531	0.502114
		Soil upper Mn	1.3123	0.819672	1.58324	0.9889	1.60101	0.125053
		Soil upper Mo	-1.42042	0.507098	-33.9179	12.1089	-2.80107	0.0110308
		Soil upper Ni	0.118061	0.887819	0.400021	3.00816	0.132979	0.895539
		Soil upper Pb	0.814474	3.91718	0.533044	2.56365	0.207924	0.837391
		Soil upper Se	-0.571211	0.920376	-15.4501	24.8943	-0.620628	0.541853
		Soil upper Sr	0.638675	0.882298	1.99885	2.76132	0.723877	0.477524
		Soil upper Zn	0.209515	3.68761	0.129552	2.2802	0.056816	0.955256
		Soil lower Mn	0.539208	0.400354	0.568444	0.422061	1.34683	0.1931
oxLDL		Regression Summary for Dependent Variable: oxLDL (Control) R= ,73052266 R?= ,53366336 Adjusted R2= ,34069647 F(12,29)=2,7656 p<,01236 Std.Error of estimate: 19,489								Regression Summary for Dependent Variable: oxLDL (FDR) R= ,65343167 R?= ,42697294 Adjusted R2= ,25155650 F(15,49)=2,4341 p<,00980 Std.Error of estimate: 26,677								Regression Summary for Dependent Variable: oxLDL (eRA) R= ,77199425 R?= ,59597511 Adjusted R2= ,36871112 F(9,16)=2,6224 p<,04444 Std.Error of estimate: 23,291									Regression Summary for Dependent Variable: oxLDL (aRA) R= ,70954280 R?= ,50345099 Adjusted R2= ,37103792 F(4,15)=3,8021 p<,02505 Std.Error of estimate: 20,629
		N=42	b*	Std.Err.	b	Std.Err.	t(29)	p-value		N=65	b*	Std.Err.	b	Std.Err.	t(49)	p-value		N=26	b*	Std.Err.	b	Std.Err.	t(16)	p-value			N=20	b*	Std.Err.	b	Std.Err.	t(15)	p-value
		Intercept			-80.2235	35.7614	-2.2433	0.0326839		Intercept			-70.1028	39.8046	-1.76117	0.0844481		Intercept			61.1398	21.0424	2.90556	0.0103212			Intercept			15.4678	12.9459	1.19481	0.250713
		Hydrocarbons (VOC-free)	-0.163751	0.169264	-2.37207	2.45193	-0.96743	0.341329		Carbon monoxide	0.100427	0.593157	0.896699	5.29621	0.169309	0.86625		Nitrogen oxides	-0.428374	0.204757	-2.75447	1.3166	-2.09211	0.0527288			Soil upper Cd	-0.474875	0.212277	-9.06688	4.05305	-2.23705	0.0408918
		Solids	0.00367819	0.207225	0.10585	5.96343	0.0177498	0.98596		Solids	-0.0831806	0.469839	-3.61133	20.3983	-0.177041	0.860206		Soil lower Pb	0.702598	0.308432	3.97587	1.74536	2.27797	0.0368035			Soil upper Se	0.801494	0.231952	15.6486	4.52869	3.45543	0.00353225
		Soil upper Al	0.954681	1.00334	0.0225978	0.0237496	0.951502	0.349213		Volatile organic compounds (VOCs)	0.237466	0.423327	0.923298	1.64595	0.560953	0.577386		Soil upper Cu	-1.58092	0.426729	-5.76139	1.55515	-3.70473	0.00192308			Solids	0.38861	0.290329	15.2661	11.4052	1.33852	0.200663
		Soil upper Cd	0.905779	0.512546	108.32	61.2943	1.76722	0.0877153		Nitrogen oxides	-0.130961	0.690116	-1.02285	5.39004	-0.189766	0.850276		Soil upper Fe	-3.27318	1.31344	-0.0115127	0.00461971	-2.49207	0.0240546			Volatile organic compounds (VOCs)	-0.418076	0.305455	-1.24141	0.907003	-1.3687	0.191243
		Soil upper Cu	-0.2843	0.215334	-0.0721243	0.0546281	-1.32028	0.197069		Soil Lower Al	1.22626	0.400362	0.0296701	0.009687	3.06288	0.00355597		Soil upper Mn	3.15516	1.25162	2.5759	1.02183	2.52086	0.0227002
		Soil upper Fe	-1.63012	0.911352	-0.00538658	0.00301148	-1.78868	0.0841185		Soil lower As	0.93024	0.529778	2.015	1.14756	1.75591	0.0853537		Soil upper Ni	1.16295	0.521926	2.22089	0.996728	2.22819	0.0405628
		Soil upper Mo	0.514117	0.19533	8.39762	3.19053	2.63205	0.013458		Soil lower Cd	-1.27685	0.403606	-25.5378	8.07241	-3.1636	0.00267618		Soil upper Se	-1.46546	0.617724	-21.1709	8.924	-2.37235	0.0305525
		Soil upper Zn	-1.7108	0.519862	-0.703981	0.21392	-3.29087	0.0026281		Soil Lower Cu	0.23932	0.23648	0.808216	0.798624	1.01201	0.316504		Soil upper Co	0.862107	0.478121	4.22507	2.3432	1.80312	0.0902339
		Soil Lower Al	1.02877	0.695073	0.0182556	0.0123342	1.48009	0.149633		Soil lower Fe	-1.25155	0.363178	-0.00524676	0.00152252	-3.4461	0.00117604		Hydrocarbons (VOC-free)	-0.309724	0.187039	-4.45815	2.69222	-1.65594	0.117212
		Soil Lower Cu	0.782155	0.393513	2.80695	1.41221	1.98762	0.0563694		Soil lower Mn	0.61316	0.27626	0.575224	0.259168	2.2195	0.0311128
		Soil lower Fe	-0.542725	0.54097	-0.00159877	0.0015936	-1.00325	0.324041		Soil lower Mo	-0.944313	0.537213	-2.43815	1.38705	-1.7578	0.0850272
		Soil lower Zn	0.415654	0.447129	0.998196	1.07378	0.929606	0.360249		Soil lower Ni	0.340501	0.239554	0.789772	0.555633	1.42139	0.161536
										Soil lower Se	0.628668	0.237264	20.912	7.89234	2.64966	0.0108161
										Soil lower Sr	-0.135924	0.194351	-0.268371	0.38373	-0.699375	0.487625
										Soil lower Zn	0.0775617	0.164139	0.189515	0.401058	0.472537	0.638641
AT-oxLDL		Regression Summary for Dependent Variable: AT-oxLDL level (Control) R= ,74382865 R?= ,55328107 Adjusted R2= ,32164903 F(14,27)=2,3886 p<,02534 Std.Error of estimate: 88,520								Regression Summary for Dependent Variable: AT-oxLDL level (FDR ) R= ,49444295 R?= ,24447383 Adjusted R2= ,14653525 F(7,54)=2,4962 p<,02688 Std.Error of estimate: 124,10								Regression Summary for Dependent Variable: AT-oxLDL level (eRA) R= ,81579431 R?= ,66552036 Adjusted R2= ,40271493 F(11,14)=2,5324 p<,05231 Std.Error of estimate: 73,383									Regression Summary for Dependent Variable: AT-oxLDL level (aRA) R= ,92302181 R?= ,85196926 Adjusted R2= ,70393851 F(10,10)=5,7554 p<,00531 Std.Error of estimate: 90,862
		N=42	b*	Std.Err.	b	Std.Err.	t(27)	p-value		N=62	b*	Std.Err.	b	Std.Err.	t(54)	p-value		N=26	b*	Std.Err.	b	Std.Err.	t(14)	p-value			N=21	b*	Std.Err.	b	Std.Err.	t(10)	p-value
		Intercept			-186.047	248.544	-0.748548	0.460601		Intercept			155.854	78.2336	1.99216	0.0514201		Intercept			40.0568	99.2103	0.403757	0.692491			Intercept			398.014	478.182	0.832348	0.424644
		Nitrogen oxides	-0.876778	0.606413	-18.3482	12.6903	-1.44584	0.15973		Carbon monoxide	0.717403	0.419429	27.6218	16.149	1.71043	0.0929268		Carbon monoxide	-1.66977	0.717857	-37.1715	15.9805	-2.32605	0.0355477			Soil lower Cd	2.04605	3.32803	234.761	381.854	0.614792	0.552423
		Soil upper Al	-0.943493	0.765163	-0.0995863	0.0807635	-1.23306	0.228181		Soil Lower Al	-0.407482	0.179115	-0.0420068	0.0184648	-2.27497	0.0269022		Hydrocarbons (VOC-free)	0.669774	0.445887	30.9478	20.6028	1.50212	0.155283			Soil lower Mo	-5.07471	1.70265	-998.768	335.104	-2.98048	0.0137965
		Soil upper Co	1.26017	0.823757	17.2292	11.2625	1.52978	0.137704		Soil upper Al	0.495553	0.193109	0.0417989	0.0162883	2.56619	0.0130894		Solids	0.994561	0.501029	118.199	59.5447	1.98504	0.0670909			Soil lower Mn	0.724084	0.660136	4.8366	4.40945	1.09687	0.298408
		Soil upper Cr	1.2834	0.452223	18.6116	6.55803	2.83798	0.00851382		Soil upper Fe	0.649019	0.291037	0.0108448	0.00486308	2.23002	0.029924		Volatile organic compounds (VOCs)	-0.106192	0.393717	-1.13749	4.21734	-0.269717	0.791313			Soil lower Pb	2.65532	2.25344	79.7894	67.7135	1.17834	0.265941
		Soil upper Fe	-3.01357	1.05566	-0.0449887	0.0157596	-2.85469	0.00817859		Soil upper Mn	-0.550199	0.26215	-2.01577	0.960441	-2.09879	0.0405265		Sulfur dioxide	0.587349	0.432024	18.7487	13.7906	1.35953	0.195475			Soil upper Cd	-1.7746	3.26188	-217.799	400.334	-0.544043	0.598332
		Soil upper Mn	0.737318	0.686365	2.90153	2.70102	1.07424	0.292224		Soil upper Se	-0.334148	0.185576	-41.857	23.2462	-1.8006	0.0773526		Soil lower Ni	-1.22838	0.422064	-7.13012	2.44986	-2.91042	0.0114048			Soil upper Mn	0.263644	0.521156	1.62347	3.20918	0.505883	0.623903
		Soil upper Mo	-0.573159	0.499639	-43.1545	37.619	-1.14715	0.261385		Nitrogen oxides	-0.471883	0.433961	-15.8557	14.5815	-1.08739	0.281696		Soil lower Se	0.229721	0.242513	15.4943	16.3571	0.947251	0.359575			Soil upper Mo	0.972872	0.918003	230.591	217.586	1.05977	0.314175
		Soil upper Pb	3.96954	3.05196	7.68848	5.91124	1.30065	0.204369										Soil lower Sr	1.14104	0.669745	5.98091	3.51056	1.70369	0.110524			Soil upper Pb	1.96601	1.02376	5.72787	2.98266	1.92039	0.0837555
		Soil upper Sr	1.03285	0.280475	10.5478	2.86431	3.6825	0.00101863										Soil upper Cr	0.732558	0.381865	6.6444	3.46357	1.91837	0.0756897			Other	0.28129	0.356122	115.179	145.82	0.789871	0.447928
		Soil upper Zn	-4.21841	3.12703	-7.66995	5.68559	-1.34902	0.188538										Soil upper Sr	-0.248619	0.682199	-1.29542	3.55458	-0.364438	0.720977			Sulfur dioxide	-0.489187	0.444839	-29.5361	26.8584	-1.09969	0.297234
		Carbon monoxide	-0.506284	0.347775	-12.315	8.4594	-1.45578	0.156984										Soil upper Zn	-0.776592	0.322227	-1.18724	0.492617	-2.41008	0.0302785
		Hydrocarbons (VOC-free)	0.241028	0.213904	15.662	13.8995	1.1268	0.26974
		Volatile organic compounds (VOCs)	1.38705	0.685383	14.3563	7.09388	2.02376	0.0529951
		Soil Lower Al	1.8769	1.02452	0.148577	0.081102	1.83198	0.0780074

## Sheet: Supplementary 2
		Control							FDR								eRA									aRa
			Regression Summary for Dependent Variable: AT-oxLDL level (Control) R= ,43399803 R?= ,18835429 Adjusted R2= ,10718972 F(3,30)=2,3206 p<,09527 Std.Error of estimate: 108,35									Regression Summary for Dependent Variable: AT-oxLDL level (FDR) R= ,36192113 R?= ,13098691 Adjusted R2= ,08085154 F(3,52)=2,6127 p<,06101 Std.Error of estimate: 118,76								Regression Summary for Dependent Variable: AT-oxLDL level (eRA) R= ,42629857 R?= ,18173047 Adjusted R2= ,04535222 F(3,18)=1,3325 p<,29495 Std.Error of estimate: 99,983								Regression Summary for Dependent Variable: AT-oxLDL level (aRA) R= ,59367016 R?= ,35244426 Adjusted R2= ,21368232 F(3,14)=2,5399 p<,09846 Std.Error of estimate: 161,86
			N=34	b*	Std.Err.	b	Std.Err.	t(30)	p-value			N=56	b*	Std.Err.	b	Std.Err.	t(52)	p-value		N=22	b*	Std.Err.	b	Std.Err.	t(18)	p-value		N=18	b*	Std.Err.	b	Std.Err.	t(14)	p-value
			Intercept			54.8319	67.2003	0.815947	0.420962			Intercept			165.21	45.5907	3.62377	0.000659943		Intercept			185.188	85.5556	2.16453	0.0441104		Intercept			37.1071	100.86	0.367908	0.718445
			8-OHdG	-0.0432972	0.169276	-0.0422152	0.165046	-0.255778	0.799868			8-OHdG	0.0637751	0.129657	0.0713704	0.145098	0.491877	0.624876		8-OHdG	0.0547672	0.214392	0.0335245	0.131235	0.255454	0.801269		8-OHdG	0.607604	0.222996	0.525827	0.192983	2.72473	0.0164403
			oxLDL	0.0355734	0.188366	0.178951	0.947572	0.188852	0.85148			oxLDL	-0.319992	0.133972	-1.23315	0.516288	-2.3885	0.0205826		oxLDL	-0.393954	0.254606	-1.33515	0.862885	-1.54731	0.13919		oxLDL	0.273099	0.258061	1.84535	1.74374	1.05827	0.307851
			AOPP	0.444951	0.183578	1.43675	0.592776	2.42377	0.0216004			AOPP	0.0951221	0.134297	0.0920864	0.130011	0.708296	0.481925		AOPP	0.057807	0.254518	0.098068	0.431783	0.227123	0.822888		AOPP	-0.129137	0.250222	-0.182151	0.352944	-0.516091	0.613845
			Regression Summary for Dependent Variable: AT-oxLDL level (Control hair) R= ,42718752 R?= ,18248918 Adjusted R2= ,15771612 F(1,33)=7,3664 p<,01048 Std.Error of estimate: 103,74									Regression Summary for Dependent Variable: AT-oxLDL level (FDR) R= ,35629147 R?= ,12694361 Adjusted R2= ,09399808 F(2,53)=3,8531 p<,02739 Std.Error of estimate: 117,91								Regression Summary for Dependent Variable: AT-oxLDL level (eRA) R= ,41872447 R?= ,17533018 Adjusted R2= ,09679020 F(2,21)=2,2324 p<,13211 Std.Error of estimate: 94,640								Regression Summary for Dependent Variable: AT-oxLDL level (aRA) R= ,58320194 R?= ,34012451 Adjusted R2= ,25214111 F(2,15)=3,8658 p<,04426 Std.Error of estimate: 157,85
			N=35	b*	Std.Err.	b	Std.Err.	t(33)	p-value			N=56	b*	Std.Err.	b	Std.Err.	t(53)	p-value		N=24	b*	Std.Err.	b	Std.Err.	t(21)	p-value		N=18	b*	Std.Err.	b	Std.Err.	t(15)	p-value
			Intercept			61.3277	28.6633	2.13959	0.0398755			Intercept			172.705	42.6606	4.04835	0.00016887		Intercept			190.937	53.1122	3.59498	0.0017037		Intercept			48.2283	96.091	0.501902	0.623023
			AOPP	0.427188	0.157395	1.37631	0.507092	2.71412	0.010483			oxLDL	-0.322008	0.132948	-1.24092	0.512342	-2.42206	0.0188857		8-OHdG	0.0736906	0.199019	0.0455866	0.123118	0.370269	0.71489		8-OHdG	0.601727	0.217191	0.520741	0.187959	2.7705	0.0142844
												AOPP	0.0901046	0.132948	0.087229	0.128705	0.677743	0.500883		oxLDL	-0.419059	0.199019	-1.41847	0.673657	-2.10562	0.0474467		oxLDL	0.205813	0.217191	1.39069	1.46757	0.947613	0.358344
																				Regression Summary for Dependent Variable: AT-oxLDL level (eRA) R= ,39513739 R?= ,15613356 Adjusted R2= ,11944371 F(1,23)=4,2555 p<,05059 Std.Error of estimate: 91,599
																				N=25	b*	Std.Err.	b	Std.Err.	t(23)	p-value
																				Intercept			186.427	48.9865	3.80569	0.00091033
																				oxLDL	-0.395137	0.191546	-1.31623	0.638052	-2.06289	0.0505909

## Sheet: Supplementary 3
	FDR								eRA									aRa
	Regression Summary for Dependent Variable: ACCP level (ADDITIONAL STATISTIC and FDR) R= ,57576488 R?= ,33150519 Adjusted R2= ,28288739 F(4,55)=6,8186 p<,00016 Std.Error of estimate: 235,18								Regression Summary for Dependent Variable: aCCP level (eRA) R= ,62404111 R?= ,38942731 Adjusted R2= ,30220264 F(2,14)=4,4646 p<,03163 Std.Error of estimate: 47,608									Regression Summary for Dependent Variable: aCCP level (aRA) R= ,94378236 R?= ,89072514 Adjusted R2= ,78145029 F(4,4)=8,1512 p<,03321 Std.Error of estimate: 153,76
	N=60	b*	Std.Err.	b	Std.Err.	t(55)	p-value		N=17	b*	Std.Err.	b	Std.Err.	t(14)	p-value			N=9	b*	Std.Err.	b	Std.Err.	t(4)	p-value
	Intercept			-222.181	95.4801	-2.32699	0.0236755		Intercept			98.9763	19.5994	5.04996	0.000177333			Intercept			11.654	328.682	0.0354568	0.973414
	8-OHdG, ng/ml	0.496017	0.110608	1.38539	0.308932	4.48445	3.76118e-05		AT-oxLDL level	-0.644874	0.217919	-0.64871	0.219215	-2.95923	0.0103549			8-OHdG	-0.447411	0.206714	-5.54117	2.56015	-2.16439	0.0964135
	oxLDL, U/l	0.27226	0.113983	2.77762	1.16286	2.38861	0.0203712		8-OHdG	0.270913	0.217919	0.0815745	0.0656176	1.24318	0.234219			oxLDL	0.658686	0.200687	12.3442	3.76101	3.28216	0.0304388
	AT-oxLDL, U/l (>30)	0.191013	0.114734	0.381875	0.229376	1.66484	0.101631											AT-oxLDL level	0.099149	0.187547	0.247685	0.468513	0.528662	0.625014
	AOPP, мmol/l	0.0834987	0.115373	0.367901	0.508341	0.723729	0.472299											AOPP	-0.284336	0.193865	-3.88181	2.64668	-1.46667	0.216357
	Regression Summary for Dependent Variable: ACCP level (ADDITIONAL STATISTIC and FDR) R= ,70603450 R?= ,49848472 Adjusted R2= ,25306235 F(23,47)=2,0311 p<,01983 Std.Error of estimate: 239,71								Regression Summary for Dependent Variable: ACCP level (eRA) R= ,93770803 R?= ,87929635 Adjusted R2= ,75859270 F(9,9)=7,2848 p<,00340 Std.Error of estimate: 175,85									Regression Summary for Dependent Variable: aCCP level (aRA) R= ,93972869 R?= ,88309000 Adjusted R2= ,81294400 F(3,5)=12,589 p<,00911 Std.Error of estimate: 142,26
	N=71	b*	Std.Err.	b	Std.Err.	t(47)	p-value		N=19	b*	Std.Err.	b	Std.Err.	t(9)	p-value			N=9	b*	Std.Err.	b	Std.Err.	t(5)	p-value
	Intercept			-12.8259	198.984	-0.0644568	0.94888		Intercept			-79.4663	199.646	-0.398036	0.69988			Intercept			-27.0227	296.451	-0.0911539	0.93091
	Al mg/kg Lower layer	0.787409	0.278067	0.169163	0.0597384	2.83173	0.00679501		Al mg/kg Upper layer	-0.360459	0.222014	-0.131083	0.0807364	-1.62359	0.138912			8-OHdG	-0.421606	0.185833	-5.22158	2.30154	-2.26874	0.0725536
	As mg/kg Lower layer	2.15809	0.777056	53.3034	19.1928	2.77726	0.00785004		As mg/kg Upper layer	-0.360498	0.169584	-16.9344	7.96621	-2.12578	0.0624481			oxLDL	0.69937	0.171471	13.1067	3.21349	4.07864	0.00955255
	Co mg/kg Lower layer	0.903603	0.33876	31.5377	11.8234	2.66739	0.0104532		Fe mg/kg Upper layer	-0.579838	0.215647	-0.0269627	0.0100277	-2.68883	0.0248443			AOPP	-0.247663	0.167479	-3.38114	2.28645	-1.47877	0.19926
	Cr mg/kg Lower layer	-1.42077	0.550114	-34.5204	13.3661	-2.58268	0.0129777		Al mg/kg Lower layer	0.956121	0.173548	0.34375	0.0623948	5.50927	0.000375656
	Fe mg/kg Lower layer	-2.48606	0.74077	-0.103668	0.0308899	-3.35604	0.00157253		As mg/kg Lower layer	-0.224948	0.16383	-18.9526	13.8031	-1.37306	0.20297
	Mn mg/kg Lower layer	3.29199	0.820472	27.2336	6.78751	4.01231	0.000214333		CO	0.4406	0.272808	38.6177	23.9111	1.61505	0.140756
	Mo mg/kg Lower layer	4.5474	3.0765	137.207	92.8262	1.47811	0.146049		HC (VOC-free)	0.217948	0.171758	29.2453	23.0473	1.26893	0.236301
	Ni mg/kg Lower layer	-0.953225	0.377076	-17.7168	7.0084	-2.52794	0.0148931		VOCs	-0.524331	0.267516	-19.999	10.2036	-1.96	0.0816446
	Zn mg/kg Lower layer	-3.01476	0.974831	-12.2337	3.95581	-3.0926	0.00333399		SO2	0.0390428	0.32909	4.44692	37.4829	0.118639	0.908167
	Al mg/kg Upper layer	-0.35447	0.153906	-0.0362567	0.0157421	-2.30317	0.0257416
	As mg/kg Upper layer	-0.428422	0.340934	-12.0982	9.62765	-1.25661	0.215104
	Cr mg/kg Upper layer	4.8252	1.38445	56.4189	16.1877	3.48529	0.0010758
	Fe mg/kg Upper layer	1.44892	0.705677	0.0581535	0.0283228	2.05324	0.045638
	Mn mg/kg Upper layer	-2.87836	0.740128	-24.0346	6.18015	-3.889	0.000315333
	Mo mg/kg Upper layer	-9.86496	3.46194	-225.677	79.1975	-2.84954	0.00647949
	Pb mg/kg Upper layer	3.04299	1.0385	17.2159	5.87537	2.93018	0.00521443
	Sr mg/kg Upper layer	0.451594	0.20909	2.60981	1.20835	2.15981	0.0359208
	CO	-1.56032	0.585026	-114.872	43.0699	-2.66709	0.0104611
	Solids	1.69122	0.613194	645.607	234.081	2.75805	0.00825704
	VOCs	-0.765949	0.568565	-25.156	18.6733	-1.34716	0.184388
	SO2	1.96371	0.723391	196.975	72.5619	2.71459	0.00925048
	NOx	-1.57076	0.506038	-102.292	32.9546	-3.10404	0.00322909
	Se mg/kg Lower layer	0.707782	0.548092	55.616	43.0679	1.29136	0.202895
	VOCs	-0.709215	0.591594	-23.2927	19.4297	-1.19882	0.237163
	SO2	2.16893	0.856031	217.561	85.8667	2.53371	0.0150123
	NOx	-1.76519	0.53526	-114.954	34.8576	-3.29781	0.00196114
	Se mg/kg Lower layer	0.878893	0.610575	69.0615	47.9777	1.43945	0.157263

## Sheet: Supplementary 4
	ACCP level
	SE								non-SE
	Regression Summary for Dependent Variable: ACCP level (ADDITIONAL STATISTICSE) R= ,20231644 R?= ,04093194 Adjusted R2= ----- F(4,19)=,20272 p<,93374 Std.Error of estimate: 152,52								Regression Summary for Dependent Variable: ACCP level (ADDITIONAL STATISTIC nonSE) R= ,61294365 R?= ,37569992 Adjusted R2= ,25083990 F(4,20)=3,0090 p<,04278 Std.Error of estimate: 251,63								Regression Summary for Dependent Variable: ACCP level (ADDITIONAL STATISTIC nonSE) R= ,58543218 R?= ,34273084 Adjusted R2= ,28557700 F(2,23)=5,9966 p<,00802 Std.Error of estimate: 241,36
	N=24	b*	Std.Err.	b	Std.Err.	t(19)	p-value		N=25	b*	Std.Err.	b	Std.Err.	t(20)	p-value		N=26	b*	Std.Err.	b	Std.Err.	t(23)	p-value
	Intercept			24.6529	139.595	0.176603	0.861689		Intercept			-146.539	154.31	-0.949642	0.35363		Intercept			-56.563	77.4088	-0.730705	0.472338
	8-OHdG, ng/ml	-0.203397	0.30952	-0.720011	1.09568	-0.657136	0.518975		oxLDL, U/l	0.161622	0.186643	1.51297	1.74719	0.865945	0.39679		AT-oxLDL, U/l (>30)	0.176453	0.170817	0.410145	0.397046	1.03299	0.312348
	oxLDL, U/l	0.238443	0.293871	1.11817	1.3781	0.811387	0.427192		AT-oxLDL, U/l (>30)	0.20966	0.187321	0.490445	0.438188	1.11926	0.276293		8-OHdG, ng/ml	0.533446	0.170817	1.60424	0.5137	3.12291	0.00478066
	AT-oxLDL, U/l (>30)	-0.0601154	0.303198	-0.0486292	0.245266	-0.198271	0.844939		AOPP, мmol/l	-0.0282707	0.18089	-0.0801868	0.513075	-0.156287	0.877374
	AOPP, мmol/l	0.0436105	0.367396	0.20788	1.75128	0.118702	0.906758		8-OHdG, ng/ml	0.518807	0.182781	1.56449	0.551187	2.8384	0.0101552

## Sheet: Supplementary 5
	8-OHdG																oxLDL																AOPP
	SE								non-SE								SE								non-SE								SE								non-SE
	Regression Summary for Dependent Variable: 8-OHdG, ng/ml (ADDITIONAL STATISTICSE) R= ,90669122 R?= ,82208897 Adjusted R2= ,61749129 F(23,20)=4,0181 p<,00130 Std.Error of estimate: 75,797								Regression Summary for Dependent Variable: 8-OHdG, ng/ml (ADDITIONAL STATISTIC nonSE) R= ,92465711 R?= ,85499076 Adjusted R2= ,64956101 F(34,24)=4,1620 p<,00027 Std.Error of estimate: 62,497								Regression Summary for Dependent Variable: oxLDL, U/l (ADDITIONAL STATISTICSE) R= ,91075600 R?= ,82947649 Adjusted R2= ,63459248 F(24,21)=4,2563 p<,00068 Std.Error of estimate: 18,341								Regression Summary for Dependent Variable: oxLDL, U/l (ADDITIONAL STATISTIC nonSE) R= ,75820910 R?= ,57488103 Adjusted R2= ,31230756 F(21,34)=2,1894 p<,02038 Std.Error of estimate: 25,137								Regression Summary for Dependent Variable: AOPP, мmol/l (ADDITIONAL STATISTICSE) R= ,76283136 R?= ,58191168 Adjusted R2= ,34499497 F(17,30)=2,4562 p<,01526 Std.Error of estimate: 33,412								Regression Summary for Dependent Variable: AOPP, мmol/l (ADDITIONAL STATISTIC nonSE) R= ,80748567 R?= ,65203311 Adjusted R2= ,38263939 F(24,31)=2,4204 p<,01071 Std.Error of estimate: 79,294
	N=44	b*	Std.Err.	b	Std.Err.	t(20)	p-value		N=59	b*	Std.Err.	b	Std.Err.	t(24)	p-value		N=46	b*	Std.Err.	b	Std.Err.	t(21)	p-value		N=56	b*	Std.Err.	b	Std.Err.	t(34)	p-value		N=48	b*	Std.Err.	b	Std.Err.	t(30)	p-value		N=56	b*	Std.Err.	b	Std.Err.	t(31)	p-value
	Intercept			-117.697	146.33	-0.804325	0.430667		Intercept			-25.5022	121.339	-0.210173	0.835307		Intercept			199.143	33.7625	5.89835	7.44456e-06		Intercept			-61.2609	38.6238	-1.5861	0.121976		Intercept			49.5633	27.649	1.79259	0.0831283		Intercept			-122.94	83.9665	-1.46415	0.15322
	Al mg/kg Upper layer	0.146499	0.698727	0.0136432	0.0650712	0.209666	0.83605		Al mg/kg Lower layer	1.99688	0.935016	0.15537	0.0727503	2.13566	0.0431136		Al mg/kg Upper layer	0.567629	1.21833	0.0133727	0.0287025	0.465906	0.646079		Al mg/kg Lower layer	1.349	0.504406	0.0324407	0.0121299	2.67443	0.0114233		Al mg/kg Upper layer	1.40104	0.837693	0.0443436	0.0265135	1.6725	0.104826		Al mg/kg Lower layer	-2.40234	0.776529	-0.170099	0.0549826	-3.09369	0.00416466
	Cd mg/kg Upper layer	-0.803074	1.64209	-63.2144	129.258	-0.489056	0.630122		As mg/kg Lower layer	0.579811	0.539667	14.5974	13.5867	1.07439	0.293334		Co mg/kg Upper layer	0.995843	0.761629	4.66155	3.56519	1.30752	0.205172		As mg/kg Lower layer	-1.52643	0.343077	-11.3075	2.54143	-4.44924	8.78491e-05		Co mg/kg Upper layer	0.299312	0.91308	1.8479	5.6372	0.327804	0.745336		As mg/kg Lower layer	-0.654436	0.312272	-15.4051	7.35073	-2.09573	0.0443671
	Co mg/kg Upper layer	0.363392	0.350062	6.95163	6.69663	1.03808	0.311622		Cd mg/kg Lower layer	-1.47827	0.908285	-119.376	73.3474	-1.62755	0.11668		Cu mg/kg Upper layer	0.367442	3.2528	0.325503	2.88153	0.112962	0.911134		Cd mg/kg Lower layer	-1.57537	0.510748	-44.1367	14.3095	-3.08444	0.00403396		Mo mg/kg Upper layer	8.3367	11.6097	13.4169	18.6844	0.718078	0.478265		Cd mg/kg Lower layer	2.53498	0.749263	210.634	62.257	3.3833	0.00195596
	Cr mg/kg Upper layer	-3.22786	1.0804	-35.0238	11.7229	-2.98765	0.00727523		Co mg/kg Lower layer	-0.923193	0.769485	-14.8862	12.4077	-1.19975	0.241945		Mn mg/kg Upper layer	-0.342754	0.761844	-0.290422	0.645525	-0.449901	0.657391		Co mg/kg Lower layer	-0.95559	0.655737	-4.31493	2.96095	-1.45728	0.154215		Ni mg/kg Upper layer	-0.809169	0.463896	-2.56121	1.46834	-1.74429	0.091348		Cr mg/kg Lower layer	-1.75785	0.787124	-17.1462	7.67768	-2.23325	0.0328883
	Fe mg/kg Upper layer	2.22041	0.813074	0.0379005	0.0138785	2.73089	0.0128761		Cr mg/kg Lower layer	1.78632	1.10631	18.149	11.2401	1.61467	0.119454		Pb mg/kg Upper layer	1.70225	4.3978	1.15401	2.98142	0.387068	0.7026		Cr mg/kg Lower layer	2.92797	0.938338	9.08415	2.91123	3.12038	0.00367085		Se mg/kg Upper layer	0.844915	0.479881	24.5912	13.9669	1.76068	0.0884854		Cu mg/kg Lower layer	1.72707	1.23802	10.0154	7.17932	1.39504	0.172921
	Mo mg/kg Upper layer	0.151571	0.57999	15.3516	58.7432	0.261334	0.796508		Cu mg/kg Lower layer	-1.70177	1.43744	-10.6706	9.01317	-1.18389	0.24805		Zn mg/kg Upper layer	0.279446	0.200191	0.100279	0.0718384	1.3959	0.17733		Cu mg/kg Lower layer	3.71539	1.41693	6.53005	2.49035	2.62214	0.0129795		Sr mg/kg Upper layer	-0.351967	0.475547	-0.189676	0.256274	-0.740131	0.464974		Fe mg/kg Lower layer	3.37297	0.875471	0.0491902	0.0127676	3.85275	0.000549098
	Ni mg/kg Upper layer	1.88989	0.767465	17.9079	7.27219	2.46251	0.0229982		Fe mg/kg Lower layer	-0.156991	1.55504	-0.00261981	0.02595	-0.100956	0.920424		CO	-1.16094	0.921576	-9.93391	7.88572	-1.25973	0.221586		Mn mg/kg Lower layer	-3.05243	0.836636	-3.1149	0.853756	-3.64846	0.000875578		Zn mg/kg Upper layer	-0.249692	0.185087	-0.12316	0.0912937	-1.34905	0.187415		Ni mg/kg Lower layer	-0.848493	0.937197	-5.47566	6.0481	-0.905352	0.372262
	Se mg/kg Upper layer	-1.23117	0.582305	-102.146	48.3117	-2.11431	0.0472438		Mn mg/kg Lower layer	0.139492	1.12304	0.467488	3.76369	0.12421	0.902183		HC (VOC-free)	0.758413	0.185744	11.1719	2.73613	4.08311	0.000532665		Mo mg/kg Lower layer	0.423296	0.285715	9.61213	6.48796	1.48153	0.147674		CO	0.306597	0.452949	3.5373	5.22583	0.676889	0.503663		Pb mg/kg Lower layer	-5.72053	2.05956	-4.13064	1.48715	-2.77755	0.00921265
	Sr mg/kg Upper layer	0.948301	1.41651	1.45714	2.17659	0.669463	0.510856		Mo mg/kg Lower layer	0.708149	0.465465	56.8736	37.3829	1.52138	0.141232		Solids	-2.22156	0.831646	-90.914	34.0338	-2.67128	0.01429		Pb mg/kg Lower layer	-7.9778	1.6394	-1.72928	0.355358	-4.8663	2.55853e-05		HC (VOC-free)	-0.104162	0.148501	-2.08265	2.96919	-0.701421	0.488446		Se mg/kg Lower layer	3.32436	1.19987	113.674	41.0288	2.7706	0.00937114
	CO	3.07417	1.0128	103.949	34.2464	3.03532	0.00653445		Ni mg/kg Lower layer	-0.596826	0.904246	-3.83307	5.80745	-0.660026	0.515522		VOCs	-1.17978	1.34159	-3.75414	4.26901	-0.879393	0.389141		Se mg/kg Lower layer	2.64776	0.689414	27.1424	7.06724	3.8406	0.000510086		VOCs	-0.511673	0.581144	-2.24923	2.55461	-0.880458	0.38561		Sr mg/kg Lower layer	-2.0411	0.88038	-4.6022	1.98505	-2.31843	0.0271916
	HC (VOC-free)	-0.157853	0.179072	-9.02275	10.2356	-0.881503	0.388517		Pb mg/kg Lower layer	3.56747	2.52288	2.75344	1.94721	1.41404	0.170191		NOx	3.01977	0.99809	19.2458	6.36111	3.02554	0.0064346		Zn mg/kg Lower layer	3.63104	0.879223	1.83652	0.444697	4.12983	0.00022285		SO2	0.537048	0.645993	7.56654	9.10149	0.831352	0.412343		Zn mg/kg Lower layer	-2.59777	0.931681	-4.40591	1.58017	-2.78826	0.00897367
	Solids	-2.31182	0.776527	-381.202	128.043	-2.97713	0.00744935		Se mg/kg Lower layer	-0.220237	1.12544	-8.05689	41.1716	-0.19569	0.8465		Al mg/kg Lower layer	2.14014	1.16905	0.0543035	0.0296632	1.83067	0.0813789		As mg/kg Upper layer	1.02495	0.369041	4.80707	1.73083	2.77732	0.00885381		Al mg/kg Lower layer	-1.5141	0.955076	-0.0512789	0.0323462	-1.58532	0.123381		Al mg/kg Upper layer	2.4792	0.98252	0.178126	0.070592	2.52331	0.0169677
	VOCs	2.89067	2.01898	37.7163	26.3429	1.43174	0.16766		Sr mg/kg Lower layer	0.547122	0.629804	1.31925	1.51862	0.868718	0.393606		As mg/kg Lower layer	-1.20479	2.24152	-2.19244	4.07905	-0.537487	0.596581		Co mg/kg Upper layer	1.04638	0.597827	4.93671	2.82049	1.7503	0.0890868		Cd mg/kg Lower layer	0.592253	0.51016	17.3951	14.984	1.16092	0.25483		As mg/kg Upper layer	-0.292476	0.36856	-4.59112	5.78544	-0.793564	0.433482
	SO2	-1.4992	1.26475	-61.7328	52.0786	-1.18538	0.249762		Zn mg/kg Lower layer	-1.6349	1.4766	-2.95099	2.66525	-1.10721	0.279178		Cd mg/kg Lower layer	-0.504334	0.298129	-10.7146	6.33378	-1.69166	0.105498		Cr mg/kg Upper layer	-1.53095	0.793159	-4.95755	2.56842	-1.93019	0.0619588		Co mg/kg Lower layer	0.204018	1.17484	1.09678	6.31584	0.173655	0.863303		Cd mg/kg Upper layer	-3.01863	0.967162	-217.917	69.82	-3.12112	0.00388116
	NOx	-0.800768	1.57609	-20.9916	41.3159	-0.508074	0.61696		Al mg/kg Upper layer	-1.76464	1.15201	-0.13724	0.0895948	-1.53178	0.138652		Co mg/kg Lower layer	-3.07845	1.03737	-12.086	4.0727	-2.96756	0.00734599		Cu mg/kg Upper layer	-2.67856	1.05982	-4.44109	1.75719	-2.52737	0.0163083		Cr mg/kg Lower layer	0.128282	0.706849	0.425278	2.34333	0.181484	0.857208		Fe mg/kg Upper layer	-3.49425	1.11068	-0.047754	0.0151791	-3.14604	0.00363967
	As mg/kg Lower layer	-0.401669	0.232703	-13.582	7.86861	-1.7261	0.0997465		As mg/kg Upper layer	-1.21657	0.394673	-20.2738	6.57712	-3.08248	0.00509724		Cr mg/kg Lower layer	-0.0476704	1.43889	-0.122256	3.69019	-0.03313	0.973884		Fe mg/kg Upper layer	-1.46482	0.430943	-0.0063276	0.00186155	-3.3991	0.00174076		Mn mg/kg Lower layer	-0.154357	0.577321	-0.183697	0.687057	-0.267368	0.791016		Mn mg/kg Upper layer	1.47973	0.691411	4.29097	2.00498	2.14015	0.04032
	Cd mg/kg Lower layer	0.128328	0.425237	10.7757	35.7072	0.301779	0.765936		Cd mg/kg Upper layer	1.08947	0.997414	84.2679	77.1478	1.09229	0.285549		Cu mg/kg Lower layer	0.360375	2.09679	0.570844	3.32138	0.171869	0.865186		Mn mg/kg Upper layer	2.76074	0.749165	2.56627	0.696394	3.68509	0.00079042		Mo mg/kg Lower layer	-8.20481	11.3626	-17.4618	24.1825	-0.722087	0.475832		Mo mg/kg Upper layer	0.264017	0.202783	18.2969	14.0532	1.30197	0.202518
	Cu mg/kg Lower layer	-0.605546	0.81268	-3.94005	5.28778	-0.745123	0.464864		Co mg/kg Upper layer	1.26067	0.819577	20.946	13.6172	1.5382	0.13708		Fe mg/kg Lower layer	-1.8838	0.56376	-0.00843654	0.00252478	-3.3415	0.0030946		Ni mg/kg Upper layer	-0.85089	0.45157	-1.85383	0.983832	-1.88429	0.0680986										Ni mg/kg Upper layer	0.855142	0.962057	5.58617	6.28459	0.888869	0.380919
	Fe mg/kg Lower layer	-0.729101	1.08458	-0.0132893	0.0197685	-0.672243	0.509122		Cr mg/kg Upper layer	0.670446	0.799949	7.14529	8.52547	0.838111	0.410238		Mo mg/kg Lower layer	0.665888	2.78761	1.42506	5.96573	0.238874	0.813519		Sr mg/kg Upper layer	-1.4387	0.336909	-0.680029	0.159247	-4.27029	0.000148262										Pb mg/kg Upper layer	2.88629	1.39167	7.20137	3.47225	2.07398	0.0464763
	Mn mg/kg Lower layer	-0.296889	1.0669	-1.03182	3.70798	-0.278272	0.78366		Cu mg/kg Upper layer	-0.0508556	1.51551	-0.301229	8.97672	-0.0335567	0.973508		Ni mg/kg Lower layer	1.21683	0.786284	2.78371	1.79876	1.54757	0.136664		CO	-1.50651	0.488806	-11.9605	3.88075	-3.08201	0.00405967										Se mg/kg Upper layer	-1.79565	0.634242	-113.773	40.186	-2.83117	0.00807254
	Mo mg/kg Lower layer	0.521437	0.548057	56.2108	59.0805	0.951428	0.352745		Fe mg/kg Upper layer	-0.351682	1.53501	-0.00518422	0.0226279	-0.229107	0.820727		Pb mg/kg Lower layer	4.07984	4.85672	0.782635	0.931663	0.840041	0.410348		NOx	1.02339	0.470228	6.34446	2.91515	2.17638	0.0365679										Sr mg/kg Upper layer	3.69	1.23893	5.8178	1.95334	2.97839	0.00558607
	Ni mg/kg Lower layer	1.14137	0.595004	10.4382	5.44151	1.91825	0.0694684		Mn mg/kg Upper layer	-0.585999	1.01582	-1.81005	3.13769	-0.576874	0.569396		Se mg/kg Lower layer	-2.16508	1.03686	-20.2105	9.67884	-2.08811	0.0491528																		Solids	1.60454	0.703256	206.642	90.569	2.28159	0.0295359
	Se mg/kg Lower layer	-1.30336	1.0037	-49.8802	38.4122	-1.29855	0.208872		Mo mg/kg Upper layer	-0.206797	0.663532	-15.5972	50.0454	-0.311661	0.75799		Zn mg/kg Lower layer	-3.04468	1.18138	-1.4349	0.55676	-2.57723	0.0175695																		SO2	-1.82112	0.491009	-58.0268	15.6451	-3.70894	0.00081443
									Ni mg/kg Upper layer	-0.500737	0.926378	-3.42292	6.33251	-0.540532	0.593812		SO2	1.19977	1.80615	12.1907	18.3521	0.664267	0.513748																		NOx	0.790543	0.779881	16.5603	16.3369	1.01367	0.318586
									Pb mg/kg Upper layer	0.520811	2.75064	1.38819	7.33165	0.189342	0.851417
									Se mg/kg Upper layer	0.144245	0.557498	9.71691	37.5553	0.258736	0.798045
									Sr mg/kg Upper layer	-0.105517	0.853485	-0.178173	1.44117	-0.123631	0.902637
									Zn mg/kg Upper layer	0.157483	0.167663	0.250691	0.266897	0.939279	0.356945
									CO	-1.07649	0.919426	-30.5613	26.1023	-1.17083	0.253163
									HC (VOC-free)	-0.0400395	0.246103	-1.15643	7.10798	-0.162694	0.872121
									Solids	1.51898	0.739209	212.663	103.492	2.05487	0.050933
									VOCs	-2.65294	1.49946	-30.4492	17.2101	-1.76926	0.0895585
									SO2	2.52863	1.16483	89.7441	41.3411	2.17082	0.0400609
									NOx	-0.895582	0.918936	-19.9623	20.4828	-0.974586	0.339487
	Regression Summary for Dependent Variable: 8-OHdG, ng/ml (ADDITIONAL STATISTICSE) R= ,91950713 R?= ,84549336 Adjusted R2= ,60918908 F(26,17)=3,5780 p<,00424 Std.Error of estimate: 76,615								Regression Summary for Dependent Variable: 8-OHdG, ng/ml (ADDITIONAL STATISTIC nonSE) R= ,97845096 R?= ,95736628 Adjusted R2= ,86457523 F(37,17)=10,317 p<,00000 Std.Error of estimate: 33,637								Regression Summary for Dependent Variable: oxLDL, U/l (ADDITIONAL STATISTICSE) R= ,91277661 R?= ,83316115 Adjusted R2= ,57247544 F(25,16)=3,1960 p<,00952 Std.Error of estimate: 17,424								Regression Summary for Dependent Variable: oxLDL, U/l (ADDITIONAL STATISTIC nonSE) R= ,80313971 R?= ,64503339 Adjusted R2= ,32950752 F(24,27)=2,0443 p<,03702 Std.Error of estimate: 24,814								Regression Summary for Dependent Variable: AOPP, мmol/l (ADDITIONAL STATISTICSE) R= ,86996891 R?= ,75684591 Adjusted R2= ,38496318 F(26,17)=2,0352 p<,06570 Std.Error of estimate: 31,911								Regression Summary for Dependent Variable: AOPP, мmol/l (ADDITIONAL STATISTIC nonSE) R= ,94259469 R?= ,88848476 Adjusted R2= ,76303010 F(27,24)=7,0821 p<,00000 Std.Error of estimate: 36,244
	N=44	b*	Std.Err.	b	Std.Err.	t(17)	p-value		N=55	b*	Std.Err.	b	Std.Err.	t(17)	p-value		N=42	b*	Std.Err.	b	Std.Err.	t(16)	p-value		N=52	b*	Std.Err.	b	Std.Err.	t(27)	p-value		N=44	b*	Std.Err.	b	Std.Err.	t(17)	p-value		N=52	b*	Std.Err.	b	Std.Err.	t(24)	p-value
	Intercept			3.14486	201.646	0.015596	0.987738		Intercept			390.146	111.614	3.49548	0.00277108		Intercept			178.117	47.3351	3.76289	0.00170084		Intercept			-78.5609	51.521	-1.52483	0.13893		Intercept			95.3641	49.4365	1.92902	0.0705947		Intercept			-19.8789	67.0921	-0.296292	0.769556
	Age	0.0160764	0.16327	0.158546	1.61017	0.0984653	0.922715		Al mg/kg Lower layer	1.85454	0.588346	0.135366	0.0429446	3.15212	0.00581645		CO	-1.12819	0.816277	-8.27821	5.98952	-1.38212	0.185928		Al mg/kg Lower layer	1.06699	0.598765	0.0266239	0.0149406	1.78199	0.0860027		Al mg/kg Upper layer	-3.34015	3.24104	-0.10159	0.0985759	-1.03058	0.317178		Al mg/kg Lower layer	-1.68323	0.481172	-0.0945913	0.0270401	-3.49818	0.00185066
	Number of births	-0.303931	0.197323	-44.1942	28.6924	-1.54027	0.141901		As mg/kg Lower layer	1.70833	0.385285	36.147	8.15234	4.43394	0.000363718		HC (VOC-free)	0.725366	0.244509	9.05796	3.05329	2.96663	0.00909037		As mg/kg Lower layer	-1.52977	0.378415	-10.9625	2.71178	-4.04257	0.0003954		As mg/kg Upper layer	1.00966	1.56838	3.11946	4.84567	0.643762	0.52832		As mg/kg Lower layer	-0.106697	0.229577	-1.79646	3.86538	-0.464756	0.646295
	BMI	0.14891	0.176026	2.44093	2.88542	0.845954	0.409328		Cd mg/kg Lower layer	0.0201766	0.574929	1.69443	48.2825	0.035094	0.972414		Solids	-2.27702	0.908724	-81.9667	32.7117	-2.50573	0.0234027		Cd mg/kg Lower layer	-0.795143	0.824777	-21.58	22.3842	-0.964071	0.343566		Cd mg/kg Upper layer	2.78412	3.19288	72.5777	83.2334	0.871978	0.395369		Cd mg/kg Lower layer	1.7807	0.421995	140.681	33.3388	4.21973	0.000301999
	CO	2.30098	1.15716	77.8041	39.1276	1.98847	0.0631056		Co mg/kg Lower layer	-0.64742	0.603669	-8.74953	8.15826	-1.07247	0.298496		VOCs	-2.14542	1.36153	-5.98272	3.79675	-1.57575	0.134648		Co mg/kg Lower layer	-0.205428	0.884502	-0.896399	3.85959	-0.232253	0.818093		Cr mg/kg Upper layer	4.39891	4.17932	5.07611	4.82271	1.05254	0.307282		Cr mg/kg Lower layer	-1.60782	0.564417	-12.1903	4.27935	-2.84863	0.00886562
	HC (VOC-free)	-0.139974	0.197441	-8.00082	11.2856	-0.70894	0.487971		Cr mg/kg Lower layer	-3.60857	1.0277	-33.1314	9.43565	-3.5113	0.00267765		SO2	1.56973	1.45903	13.7935	12.8207	1.07588	0.297939		Cr mg/kg Lower layer	1.14452	1.50351	3.43288	4.50964	0.761233	0.453116		Cu mg/kg Upper layer	-0.4682	3.24616	-0.550773	3.81866	-0.144232	0.887013		Cu mg/kg Lower layer	0.361532	1.05065	1.50565	4.37557	0.344104	0.733765
	Solids	-1.89017	0.846595	-311.674	139.597	-2.23267	0.0393084		Cu mg/kg Lower layer	-7.46582	1.26312	-39.5595	6.69294	-5.91063	1.71098e-05		NOx	3.7794	1.17551	21.4173	6.66145	3.21511	0.00540334		Cu mg/kg Lower layer	2.89961	1.67766	4.98164	2.88228	1.72837	0.0953442		Fe mg/kg Upper layer	1.50096	1.14827	0.00844665	0.00646189	1.30715	0.208568		Fe mg/kg Lower layer	3.48497	0.617423	0.0377963	0.00669626	5.64439	8.21882e-06
	VOCs	2.65218	2.0583	34.6046	26.8559	1.28853	0.214823		Fe mg/kg Lower layer	-0.0540844	1.1807	-0.000795955	0.0173763	-0.045807	0.963998		Al mg/kg Lower layer	1.21334	1.02685	0.0269481	0.0228063	1.18161	0.254626		Mn mg/kg Lower layer	-1.93656	1.1347	-1.92314	1.12683	-1.70667	0.0993604		Ni mg/kg Upper layer	-2.31837	1.16957	-7.0779	3.57064	-1.98225	0.0638544		Ni mg/kg Lower layer	-0.225647	0.612463	-1.14037	3.09525	-0.368426	0.715785
	SO2	-2.18201	1.35101	-89.8485	55.6306	-1.61509	0.124697		Mn mg/kg Lower layer	4.02129	0.996537	11.5805	2.86982	4.03526	0.000859022		As mg/kg Lower layer	-0.0617948	0.47751	-0.445366	3.4415	-0.12941	0.898646		Mo mg/kg Lower layer	0.0843201	0.373664	1.94367	8.61339	0.225657	0.823167		Se mg/kg Upper layer	1.75412	0.537855	48.5793	14.8955	3.26133	0.00459814		Pb mg/kg Lower layer	-2.49897	1.67994	-1.29175	0.868382	-1.48754	0.149894
	NOx	0.310956	1.76277	8.15148	46.2097	0.176402	0.862063		Mo mg/kg Lower layer	1.56711	0.337591	109.221	23.5288	4.64203	0.000233228		Cd mg/kg Lower layer	-0.162364	0.460926	-2.90674	8.25177	-0.352257	0.729243		Pb mg/kg Lower layer	-6.30188	2.21401	-1.32501	0.465508	-2.84637	0.00834391		Sr mg/kg Upper layer	-1.25105	3.43844	-0.637724	1.75275	-0.363843	0.720461		Se mg/kg Lower layer	2.46798	0.941671	60.5742	23.1124	2.62085	0.0149804
	As mg/kg Lower layer	-0.350673	0.247705	-11.8576	8.37587	-1.41569	0.174926		Ni mg/kg Lower layer	0.937477	0.76067	5.43616	4.41091	1.23244	0.23456		Co mg/kg Lower layer	-1.89744	1.15584	-6.74895	4.11116	-1.64162	0.120176		Se mg/kg Lower layer	2.02698	0.883526	20.3776	8.88223	2.29419	0.029785		Zn mg/kg Upper layer	-0.468399	0.294116	-0.221912	0.139342	-1.59256	0.129681		Sr mg/kg Lower layer	-2.13768	0.593443	-3.48155	0.966518	-3.60216	0.00142989
	Cd mg/kg Lower layer	0.181388	0.436033	15.2312	36.6137	0.415996	0.682617		Pb mg/kg Lower layer	9.1542	2.25395	5.94254	1.46317	4.06141	0.000811752		Fe mg/kg Lower layer	-1.89397	0.647436	-0.00744982	0.00254665	-2.92534	0.00990564		Zn mg/kg Lower layer	2.83551	1.07773	1.403	0.533256	2.63101	0.013895		CO	-0.149452	1.25149	-1.66099	13.9089	-0.119419	0.906343		Zn mg/kg Lower layer	-2.41711	0.709454	-2.95113	0.866196	-3.407	0.00231736
	Cu mg/kg Lower layer	-0.672492	0.835824	-4.37563	5.43837	-0.804585	0.432168		Se mg/kg Lower layer	-0.97212	1.0172	-29.9904	31.3811	-0.955683	0.352626		Mo mg/kg Lower layer	-0.0924481	0.343556	-2.1525	7.99913	-0.269092	0.791298		As mg/kg Upper layer	0.585796	0.510222	2.68074	2.33489	1.14812	0.26099		HC (VOC-free)	-0.5446	0.291573	-10.3749	5.55459	-1.8678	0.0791272		Al mg/kg Upper layer	0.328608	0.661308	0.0186773	0.0375872	0.496905	0.623777
	Fe mg/kg Lower layer	-1.30065	1.18064	-0.0237068	0.0215194	-1.10165	0.285967		Sr mg/kg Lower layer	0.422253	0.498757	0.86388	1.0204	0.84661	0.408973		Ni mg/kg Lower layer	1.98114	0.924506	3.8678	1.80492	2.14292	0.0478397		Co mg/kg Upper layer	0.328817	0.810308	1.50071	3.6982	0.405793	0.688093		Solids	-0.267638	0.96583	-14.2089	51.2759	-0.277106	0.78504		As mg/kg Upper layer	-0.866431	0.310967	-9.80617	3.51949	-2.78625	0.0102511
	Mn mg/kg Lower layer	-0.0314788	1.10491	-0.109403	3.84008	-0.0284898	0.977603		Zn mg/kg Lower layer	-1.80346	1.10953	-2.75159	1.69284	-1.62543	0.122465		Pb mg/kg Lower layer	7.59646	3.69236	1.29296	0.628459	2.05734	0.0563335		Cr mg/kg Upper layer	-1.3609	0.86549	-4.40488	2.80138	-1.5724	0.127504		VOCs	-3.20509	3.79595	-13.8913	16.4521	-0.844347	0.410201		Cd mg/kg Upper layer	-1.89436	0.655838	-106.313	36.8061	-2.88846	0.00807617
	Mo mg/kg Lower layer	0.235687	0.584945	25.407	63.057	0.402921	0.692028		Al mg/kg Upper layer	-5.05003	0.932059	-0.366002	0.0675512	-5.41814	4.61311e-05		Se mg/kg Lower layer	-2.76404	1.02822	-22.7152	8.45005	-2.68818	0.0161584		Cu mg/kg Upper layer	-1.38081	1.37101	-2.23544	2.21957	-1.00715	0.322804		SO2	1.25388	2.66869	17.1799	36.5647	0.46985	0.644433		Fe mg/kg Upper layer	-2.62682	0.791842	-0.0273851	0.00825509	-3.31736	0.00288689
	Ni mg/kg Lower layer	1.20236	0.615063	10.996	5.62495	1.95486	0.0672474		As mg/kg Upper layer	-3.52351	0.50384	-49.7132	7.10868	-6.99331	2.1647e-06		Zn mg/kg Lower layer	-2.95802	1.48601	-1.23563	0.620741	-1.99058	0.0638917		Fe mg/kg Upper layer	-1.77394	0.483255	-0.00790429	0.00215328	-3.67082	0.00105007		NOx	1.91705	2.06735	16.7346	18.0466	0.927298	0.366751		Mn mg/kg Upper layer	1.58153	0.540671	3.47915	1.1894	2.92513	0.00740876
	Se mg/kg Lower layer	-1.32686	1.02864	-50.7799	39.3666	-1.28992	0.21435		Cd mg/kg Upper layer	3.67061	0.790015	259.538	55.8596	4.64625	0.000231144		Al mg/kg Upper layer	1.26092	0.997444	0.0254112	0.0201013	1.26415	0.224281		Mn mg/kg Upper layer	3.18945	0.888621	2.98258	0.830985	3.58922	0.00129769		Al mg/kg Lower layer	3.72276	3.0656	0.123674	0.101842	1.21436	0.241209		Mo mg/kg Upper layer	0.301032	0.176861	15.6821	9.21347	1.70208	0.10166
	Al mg/kg Upper layer	0.479693	0.742691	0.044673	0.0691655	0.645885	0.526977		Co mg/kg Upper layer	0.818423	0.653844	11.4106	9.116	1.25171	0.227625		Co mg/kg Upper layer	0.185207	0.852013	0.783903	3.60621	0.217376	0.830663		Ni mg/kg Upper layer	-0.632653	0.592202	-1.3396	1.25395	-1.06831	0.294842		As mg/kg Lower layer	-5.10187	3.32749	-12.1204	7.90504	-1.53325	0.143614		Ni mg/kg Upper layer	0.199164	0.630967	0.99206	3.14293	0.315648	0.754998
	Cd mg/kg Upper layer	-0.716557	1.70419	-56.4041	134.147	-0.420467	0.679411		Cr mg/kg Upper layer	0.57941	0.552667	5.76493	5.49885	1.04839	0.309137		Cu mg/kg Upper layer	-1.58087	1.47643	-2.19831	2.05307	-1.07074	0.300172		Sr mg/kg Upper layer	-1.45286	0.374335	-0.667181	0.171902	-3.88116	0.000605559		Cd mg/kg Lower layer	-2.15439	1.94862	-59.9208	54.1977	-1.1056	0.284303		Pb mg/kg Upper layer	2.30163	0.99517	4.12048	1.7816	2.3128	0.0296221
	Co mg/kg Upper layer	0.0242377	0.428697	0.463663	8.20092	0.0565379	0.955572		Cu mg/kg Upper layer	3.22794	1.28969	16.1267	6.44323	2.50289	0.0228126		Mn mg/kg Upper layer	-0.336835	0.984436	-0.246929	0.721676	-0.342161	0.736683		CO	-1.83576	0.54818	-14.5902	4.3568	-3.34883	0.00240396		Fe mg/kg Lower layer	-1.76156	0.969033	-0.010655	0.00586129	-1.81785	0.0867539		Se mg/kg Upper layer	-1.25088	0.446734	-57.5301	20.546	-2.80006	0.00992784
	Cr mg/kg Upper layer	-3.14963	1.11254	-34.1751	12.0715	-2.83104	0.0115264		Fe mg/kg Upper layer	0.24716	1.03167	0.0032716	0.013656	0.239572	0.813527		Pb mg/kg Upper layer	0.545182	3.75797	0.328169	2.26208	0.145074	0.886465		NOx	1.46968	0.541959	8.88797	3.27752	2.71179	0.0114973		Ni mg/kg Lower layer	-0.455296	0.694094	-1.33396	2.03361	-0.655957	0.520631		Sr mg/kg Upper layer	4.04098	0.855075	4.56165	0.965248	4.72588	8.3374e-05
	Fe mg/kg Upper layer	2.5428	0.862063	0.0434033	0.0147147	2.94967	0.00896576		Mn mg/kg Upper layer	0.607905	0.879695	1.67313	2.42118	0.69104	0.498869		Zn mg/kg Upper layer	0.613196	0.256547	0.188382	0.0788145	2.39019	0.0294891		Age	0.116194	0.183056	0.300897	0.474042	0.634748	0.530935		Pb mg/kg Lower layer	0.418557	2.26261	0.116743	0.631086	0.184988	0.855427		Solids	1.48141	0.476284	139.454	44.8357	3.11034	0.00476766
	Mo mg/kg Upper layer	0.454413	0.633879	46.0244	64.2012	0.716877	0.483184		Mo mg/kg Upper layer	-1.91561	0.489608	-128.285	32.7883	-3.91254	0.0011208		Age	0.139971	0.184679	0.308266	0.406728	0.757916	0.45952		Number of births	-0.184293	0.216113	-5.29062	6.20413	-0.852758	0.401295		Sr mg/kg Lower layer	0.982908	2.26713	0.740409	1.70779	0.433547	0.670069		SO2	-2.12597	0.390184	-48.4515	8.89239	-5.44865	1.34072e-05
	Ni mg/kg Upper layer	1.56711	0.808013	14.8493	7.65641	1.93946	0.0692251		Ni mg/kg Upper layer	-0.448684	0.635242	-2.73402	3.8708	-0.70632	0.489557		Number of births	-0.329578	0.204322	-10.4298	6.46599	-1.61303	0.126286		BMI	0.271962	0.256389	1.665	1.56966	1.06074	0.298205		Age	0.164909	0.180505	0.531448	0.58171	0.913596	0.373705		NOx	1.14343	0.59126	17.2353	8.91228	1.93388	0.0650044
	Se mg/kg Upper layer	-1.38573	0.597585	-114.968	49.5794	-2.31887	0.0331139		Pb mg/kg Upper layer	1.36456	1.991	3.06571	4.47311	0.685365	0.502353		BMI	0.202673	0.196143	0.705579	0.682846	1.03329	0.316834										Number of births	0.00718059	0.257132	0.350463	12.5499	0.0279257	0.978047		Age	-0.0301372	0.123292	-0.188101	0.769525	-0.244438	0.808969
	Sr mg/kg Upper layer	0.689004	1.4827	1.05871	2.27829	0.464696	0.648046		Se mg/kg Upper layer	0.313405	0.426965	18.0137	24.5408	0.734031	0.472933																		BMI	-0.395417	0.228789	-2.09566	1.21255	-1.7283	0.102052		Number of births	0.247855	0.136345	18.1057	9.9599	1.81786	0.0815913
									Sr mg/kg Upper layer	-0.730306	0.768413	-1.03768	1.09182	-0.950408	0.355222																										BMI	0.03287	0.141758	0.505917	2.18186	0.231874	0.818601
									Zn mg/kg Upper layer	0.0179433	0.136013	0.0241532	0.183085	0.131923	0.896594
									CO	1.69703	1.01139	41.6418	24.8176	1.67791	0.111652
									HC (VOC-free)	-0.66019	0.208305	-16.0358	5.05967	-3.16933	0.00560526
									Solids	0.779733	0.604824	93.906	72.8411	1.28919	0.214598
									VOCs	-0.547049	1.19357	-5.3025	11.5692	-0.458331	0.65252
									SO2	1.34385	1.0776	40.1065	32.1606	1.24707	0.22928
									NOx	-2.97717	0.768459	-56.1213	14.4859	-3.87421	0.00121799
									Age	-0.137341	0.101558	-1.08149	0.799715	-1.35234	0.193982
									Number of births	0.0939012	0.11718	8.28168	10.3347	0.801344	0.433991
									BMI	0.10408	0.140241	1.97865	2.66609	0.742154	0.468125
	Regression Summary for Dependent Variable: 8-OHdG, ng/ml (ADDITIONAL STATISTICSE) R= ,19037181 R?= ,03624143 Adjusted R2= ----- F(3,40)=,50139 p<,68347 Std.Error of estimate: 124,74								Regression Summary for Dependent Variable: 8-OHdG, ng/ml (ADDITIONAL STATISTIC nonSE) R= ,30580822 R?= ,09351867 Adjusted R2= ,04019624 F(3,51)=1,7538 p<,16776 Std.Error of estimate: 89,548								Regression Summary for Dependent Variable: oxLDL, U/l (ADDITIONAL STATISTICSE) R= ,51887634 R?= ,26923266 Adjusted R2= ,21154050 F(3,38)=4,6667 p<,00715 Std.Error of estimate: 23,662								Regression Summary for Dependent Variable: oxLDL, U/l (ADDITIONAL STATISTIC nonSE) R= ,29809893 R?= ,08886297 Adjusted R2= ,03191691 F(3,48)=1,5605 p<,21116 Std.Error of estimate: 29,816								Regression Summary for Dependent Variable: AOPP, мmol/l (ADDITIONAL STATISTICSE) R= ,34881451 R?= ,12167156 Adjusted R2= ,05579693 F(3,40)=1,8470 p<,15419 Std.Error of estimate: 39,538								Regression Summary for Dependent Variable: AOPP, мmol/l (ADDITIONAL STATISTIC nonSE) R= ,17454263 R?= ,03046513 Adjusted R2= ----- F(3,48)=,50276 p<,68219 Std.Error of estimate: 75,568
	N=44	b*	Std.Err.	b	Std.Err.	t(40)	p-value		N=55	b*	Std.Err.	b	Std.Err.	t(51)	p-value		N=42	b*	Std.Err.	b	Std.Err.	t(38)	p-value		N=52	b*	Std.Err.	b	Std.Err.	t(48)	p-value		N=44	b*	Std.Err.	b	Std.Err.	t(40)	p-value		N=52	b*	Std.Err.	b	Std.Err.	t(48)	p-value
	Intercept			-21.814	90.7629	-0.240341	0.811294		Intercept			130.36	80.948	1.61042	0.113479		Intercept			-4.44714	17.4972	-0.254163	0.80074		Intercept			8.14296	27.2079	0.299287	0.766013		Intercept			91.1007	29.37	3.10183	0.00351935		Intercept			54.8411	69.2635	0.791775	0.432387
	Age	0.149705	0.180876	1.4764	1.7838	0.82767	0.412768		Age	-0.356132	0.158439	-2.80436	1.24763	-2.24776	0.0289444		Age	0.326184	0.162228	0.718373	0.357284	2.01065	0.051498		Age	0.242576	0.169566	0.628175	0.439109	1.43057	0.159033		Age	0.12574	0.16456	0.405217	0.530321	0.764097	0.449293		Age	-0.0484979	0.180168	-0.302699	1.12451	-0.269182	0.788944
	Number of births	0.0387298	0.166655	5.63164	24.233	0.232395	0.817416		Number of births	0.157232	0.160714	13.8672	14.1743	0.978331	0.332529		Number of births	0.0975382	0.147546	3.0867	4.66925	0.661068	0.512557		Number of births	-0.240091	0.172375	-6.89247	4.94849	-1.39284	0.170085		Number of births	-0.268658	0.157957	-13.1124	7.70939	-1.70083	0.0967372		Number of births	0.200103	0.18011	14.6174	13.1569	1.111	0.272101
	BMI	0.0413468	0.179073	0.677756	2.93536	0.230893	0.818575		BMI	0.128091	0.148258	2.43511	2.8185	0.863973	0.391648		BMI	0.22223	0.163488	0.773665	0.569163	1.3593	0.182063		BMI	0.202205	0.153629	1.23794	0.940543	1.31619	0.194361		BMI	-0.210712	0.16248	-1.11674	0.861121	-1.29685	0.202115		BMI	-0.00471085	0.160065	-0.0725067	2.46363	-0.0294308	0.976643
[truncated: 14 more columns]

## Sheet: Supplementary 6
		Median Test, Overall Median = ,472600; SO2 (ADDITIONAL STATISTIC) Independent (grouping) variable: RA stage Chi-Square = 9,687731 df = 4 p = ,0460								Median Test, Overall Median = 2,60000; Pb mg/kg Upper layer (ADDITIONAL STATISTIC) Independent (grouping) variable: RA stage Chi-Square = 11,87416 df = 4 p = ,0183								Median Test, Overall Median = ,100000; As mg/kg Upper layer (ADDITIONAL STATISTIC) Independent (grouping) variable: RA stage Chi-Square = 11,56410 df = 4 p = ,0209
		Dependent: SO2	pre-RA stage 1	pre-RA stage 2	pre-RA stage 3	pre-RA stage 4	eRA	Total		Dependent:Pb mg/kg Upper layer	pre-RA stage 1	pre-RA stage 2	pre-RA stage 3	pre-RA stage 4	eRA	Total		Dependent: As mg/kg Upper layer	pre-RA stage 1	pre-RA stage 2	pre-RA stage 3	pre-RA stage 4	eRA	Total
		<= Median: observed	11	13	18	13	18	73		<= Median: observed	1	12	18	9	17	57		<= Median: observed	1	11	16	8	20	56
		expected	7.16964	11.0804	20.8571	12.3839	21.5089			expected	5.64865	8.21622	16.4324	9.75676	16.9459			expected	5.54955	8.07207	16.1441	9.58559	16.6486
		obs.-exp.	3.83036	1.91964	-2.85714	0.616071	-3.50893			obs.-exp.	-4.64865	3.78378	1.56757	-0.756757	0.0540541			obs.-exp.	-4.54955	2.92793	-0.144144	-1.58559	3.35135
		> Median: observed	0	4	14	6	15	39		> Median: observed	10	4	14	10	16	54		> Median: observed	10	5	16	11	13	55
		expected	3.83036	5.91964	11.1429	6.61607	11.4911			expected	5.35135	7.78378	15.5676	9.24324	16.0541			expected	5.45045	7.92793	15.8559	9.41441	16.3514
		obs.-exp.	-3.83036	-1.91964	2.85714	-0.616071	3.50893			obs.-exp.	4.64865	-3.78378	-1.56757	0.756757	-0.0540541			obs.-exp.	4.54955	-2.92793	0.144144	1.58559	-3.35135
		Total: observed	11	17	32	19	33	112		Total: observed	11	16	32	19	33	111		Total: observed	11	16	32	19	33	111
		Median Test, Overall Median = 3,44450; VOCs (ADDITIONAL STATISTIC) Independent (grouping) variable: RA stage Chi-Square = 12,75733 df = 4 p = ,0125								Median Test, Overall Median = 2,50000; Pb mg/kg Lower layer (ADDITIONAL STATISTIC) Independent (grouping) variable: RA stage Chi-Square = 9,608266 df = 4 p = ,0476								Median Test, Overall Median = 4224,00; Al mg/kg Upper layer (ADDITIONAL STATISTIC) Independent (grouping) variable: RA stage Chi-Square = 14,67041 df = 4 p = ,0054
		Dependent: VOCs	pre-RA stage 1	pre-RA stage 2	pre-RA stage 3	pre-RA stage 4	eRA	Total		Dependent: Pb mg/kg Lower layer	pre-RA stage 1	pre-RA stage 2	pre-RA stage 3	pre-RA stage 4	eRA	Total		Dependent: Al mg/kg Upper layer	pre-RA stage 1	pre-RA stage 2	pre-RA stage 3	pre-RA stage 4	eRA	Total
		<= Median: observed	1	13	15	11	16	56		<= Median: observed	1	10	19	10	18	58		<= Median: observed	0	9	18	8	21	56
		expected	5.5	8.5	16	9.5	16.5			expected	5.74775	8.36036	16.7207	9.92793	17.2432			expected	5.54955	8.07207	16.1441	9.58559	16.6486
		obs.-exp.	-4.5	4.5	-1	1.5	-0.5			obs.-exp.	-4.74775	1.63964	2.27928	0.0720721	0.756757			obs.-exp.	-5.54955	0.927928	1.85586	-1.58559	4.35135
		> Median: observed	10	4	17	8	17	56		> Median: observed	10	6	13	9	15	53		> Median: observed	11	7	14	11	12	55
		expected	5.5	8.5	16	9.5	16.5			expected	5.25225	7.63964	15.2793	9.07207	15.7568			expected	5.45045	7.92793	15.8559	9.41441	16.3514
		obs.-exp.	4.5	-4.5	1	-1.5	0.5			obs.-exp.	4.74775	-1.63964	-2.27928	-0.0720721	-0.756757			obs.-exp.	5.54955	-0.927928	-1.85586	1.58559	-4.35135
		Total: observed	11	17	32	19	33	112		Total: observed	11	16	32	19	33	111		Total: observed	11	16	32	19	33	111
		Median Test, Overall Median = 1,41400; Solids (ADDITIONAL STATISTIC) Independent (grouping) variable: RA stage Chi-Square = 12,50542 df = 4 p = ,0140								Median Test, Overall Median = 96,0000; Mn mg/kg Upper layer (ADDITIONAL STATISTIC) Independent (grouping) variable: RA stage Chi-Square = 12,53433 df = 4 p = ,0138								Median Test, Overall Median = 2,70000; Se mg/kg Upper layer (ADDITIONAL STATISTIC) Independent (grouping) variable: RA stage Chi-Square = 13,97638 df = 4 p = ,0074
		Dependent: Solids	pre-RA stage 1	pre-RA stage 2	pre-RA stage 3	pre-RA stage 4	eRA	Total		Dependent: Mn mg/kg Upper layer	pre-RA stage 1	pre-RA stage 2	pre-RA stage 3	pre-RA stage 4	eRA	Total		Dependent: Se mg/kg Upper layer	pre-RA stage 1	pre-RA stage 2	pre-RA stage 3	pre-RA stage 4	eRA	Total
		<= Median: observed	1	13	16	11	17	58		<= Median: observed	11	7	17	8	14	57		<= Median: observed	11	7	15	6	17	56
		expected	5.69643	8.80357	16.5714	9.83929	17.0893			expected	5.64865	8.21622	16.4324	9.75676	16.9459			expected	5.54955	8.07207	16.1441	9.58559	16.6486
		obs.-exp.	-4.69643	4.19643	-0.571429	1.16071	-0.0892857			obs.-exp.	5.35135	-1.21622	0.567568	-1.75676	-2.94595			obs.-exp.	5.45045	-1.07207	-1.14414	-3.58559	0.351351
		> Median: observed	10	4	16	8	16	54		> Median: observed	0	9	15	11	19	54		> Median: observed	0	9	17	13	16	55
		expected	5.30357	8.19643	15.4286	9.16071	15.9107			expected	5.35135	7.78378	15.5676	9.24324	16.0541			expected	5.45045	7.92793	15.8559	9.41441	16.3514
		obs.-exp.	4.69643	-4.19643	0.571429	-1.16071	0.0892857			obs.-exp.	-5.35135	1.21622	-0.567568	1.75676	2.94595			obs.-exp.	-5.45045	1.07207	1.14414	3.58559	-0.351351
		Total: observed	11	17	32	19	33	112		Total: observed	11	16	32	19	33	111		Total: observed	11	16	32	19	33	111
		Median Test, Overall Median = 4,95200; CO (ADDITIONAL STATISTIC) Independent (grouping) variable: RA stage Chi-Square = 14,70605 df = 4 p = ,0054								Median Test, Overall Median = 96,0000; Mn mg/kg Lower layer (ADDITIONAL STATISTIC) Independent (grouping) variable: RA stage Chi-Square = 15,34391 df = 4 p = ,0040								Median Test, Overall Median = 40,0000; Sr mg/kg Lower layer (ADDITIONAL STATISTIC) Independent (grouping) variable: RA stage Chi-Square = 14,75486 df = 4 p = ,0052
		Dependent:CO	pre-RA stage 1	pre-RA stage 2	pre-RA stage 3	pre-RA stage 4	eRA	Total		Dependent: Mn mg/kg Lower layer	pre-RA stage 1	pre-RA stage 2	pre-RA stage 3	pre-RA stage 4	eRA	Total		Dependent: Sr mg/kg Lower layer	pre-RA stage 1	pre-RA stage 2	pre-RA stage 3	pre-RA stage 4	eRA	Total
		<= Median: observed	1	14	16	11	17	59		<= Median: observed	11	6	18	6	15	56		<= Median: observed	1	10	21	6	19	57
		expected	5.79464	8.95536	16.8571	10.0089	17.3839			expected	5.54955	8.07207	16.1441	9.58559	16.6486			expected	5.64865	8.21622	16.4324	9.75676	16.9459
		obs.-exp.	-4.79464	5.04464	-0.857143	0.991071	-0.383929			obs.-exp.	5.45045	-2.07207	1.85586	-3.58559	-1.64865			obs.-exp.	-4.64865	1.78378	4.56757	-3.75676	2.05405
		> Median: observed	10	3	16	8	16	53		> Median: observed	0	10	14	13	18	55		> Median: observed	10	6	11	13	14	54
		expected	5.20536	8.04464	15.1429	8.99107	15.6161			expected	5.45045	7.92793	15.8559	9.41441	16.3514			expected	5.35135	7.78378	15.5676	9.24324	16.0541
		obs.-exp.	4.79464	-5.04464	0.857143	-0.991071	0.383929			obs.-exp.	-5.45045	2.07207	-1.85586	3.58559	1.64865			obs.-exp.	4.64865	-1.78378	-4.56757	3.75676	-2.05405
		Total: observed	11	17	32	19	33	112		Total: observed	11	16	32	19	33	111		Total: observed	11	16	32	19	33	111
										Median Test, Overall Median = 18,0000; Cu mg/kg Upper layer (ADDITIONAL STATISTIC) Independent (grouping) variable: RA stage Chi-Square = 10,62694 df = 4 p = ,0311
										Dependent: Cu mg/kg Upper layer	pre-RA stage 1	pre-RA stage 2	pre-RA stage 3	pre-RA stage 4	eRA	Total
										<= Median: observed	1	10	19	9	20	59
										expected	5.84685	8.5045	17.009	10.0991	17.5405
										obs.-exp.	-4.84685	1.4955	1.99099	-1.0991	2.45946
										> Median: observed	10	6	13	10	13	52
										expected	5.15315	7.4955	14.991	8.9009	15.4595
										obs.-exp.	4.84685	-1.4955	-1.99099	1.0991	-2.45946
										Total: observed	11	16	32	19	33	111
										Median Test, Overall Median = 18,0000; Cu mg/kg Lower layer (ADDITIONAL STATISTIC) Independent (grouping) variable: RA stage Chi-Square = 9,896761 df = 4 p = ,0422
										Dependent:Cu mg/kg Lower layer	pre-RA stage 1	pre-RA stage 2	pre-RA stage 3	pre-RA stage 4	eRA	Total
										<= Median: observed	1	10	19	10	19	59
										expected	5.84685	8.5045	17.009	10.0991	17.5405
										obs.-exp.	-4.84685	1.4955	1.99099	-0.0990991	1.45946
										> Median: observed	10	6	13	9	14	52
										expected	5.15315	7.4955	14.991	8.9009	15.4595
										obs.-exp.	4.84685	-1.4955	-1.99099	0.0990991	-1.45946
										Total: observed	11	16	32	19	33	111
										Median Test, Overall Median = 57,0000; Zn mg/kg Upper layer (ADDITIONAL STATISTIC) Independent (grouping) variable: RA stage Chi-Square = 15,96517 df = 4 p = ,0031
										Dependent:,Zn mg/kg Upper layer	pre-RA stage 1	pre-RA stage 2	pre-RA stage 3	pre-RA stage 4	eRA	Total
										<= Median: observed	1	12	20	6	17	56
										expected	5.54955	8.07207	16.1441	9.58559	16.6486
										obs.-exp.	-4.54955	3.92793	3.85586	-3.58559	0.351351
										> Median: observed	10	4	12	13	16	55
										expected	5.45045	7.92793	15.8559	9.41441	16.3514
										obs.-exp.	4.54955	-3.92793	-3.85586	3.58559	-0.351351
										Total: observed	11	16	32	19	33	111
										Median Test, Overall Median = 54,0000; Zn mg/kg Lower layer (ADDITIONAL STATISTIC) Independent (grouping) variable: RA stage Chi-Square = 14,87995 df = 4 p = ,0050
										Dependent: Zn mg/kg Lower layer	pre-RA stage 1	pre-RA stage 2	pre-RA stage 3	pre-RA stage 4	eRA	Total
										<= Median: observed	1	11	20	6	19	57
										expected	5.64865	8.21622	16.4324	9.75676	16.9459
										obs.-exp.	-4.64865	2.78378	3.56757	-3.75676	2.05405
										> Median: observed	10	5	12	13	14	54
										expected	5.35135	7.78378	15.5676	9.24324	16.0541
										obs.-exp.	4.64865	-2.78378	-3.56757	3.75676	-2.05405
										Total: observed	11	16	32	19	33	111
										Median Test, Overall Median = 18,0000; Co mg/kg Upper layer (ADDITIONAL STATISTIC) Independent (grouping) variable: RA stage Chi-Square = 8,711594 df = 4 p = ,0687
										Dependent: Co mg/kg Upper layer	pre-RA stage 1	pre-RA stage 2	pre-RA stage 3	pre-RA stage 4	eRA	Total
										<= Median: observed	1	8	17	11	19	56
										expected	5.54955	8.07207	16.1441	9.58559	16.6486
										obs.-exp.	-4.54955	-0.0720721	0.855856	1.41441	2.35135
										> Median: observed	10	8	15	8	14	55
										expected	5.45045	7.92793	15.8559	9.41441	16.3514
										obs.-exp.	4.54955	0.0720721	-0.855856	-1.41441	-2.35135
										Total: observed	11	16	32	19	33	111
										Median Test, Overall Median = 19,0000; Co mg/kg Lower layer (ADDITIONAL STATISTIC) Independent (grouping) variable: RA stage Chi-Square = 10,97640 df = 4 p = ,0268
										Dependent:Co mg/kg Lower layer	pre-RA stage 1	pre-RA stage 2	pre-RA stage 3	pre-RA stage 4	eRA	Total
										<= Median: observed	1	8	18	12	21	60
										expected	5.94595	8.64865	17.2973	10.2703	17.8378
										obs.-exp.	-4.94595	-0.648649	0.702703	1.72973	3.16216
										> Median: observed	10	8	14	7	12	51
										expected	5.05405	7.35135	14.7027	8.72973	15.1622
										obs.-exp.	4.94595	0.648649	-0.702703	-1.72973	-3.16216
										Total: observed	11	16	32	19	33	111

## Sheet: Supplementary 7
	Stages 1-2	Mann-Whitney U Test (w/ continuity correction) (ADDITIONAL STATISTIC) By variable RA stage Marked tests are significant at p <,05000											Stages 1-3	Mann-Whitney U Test (w/ continuity correction) (ADDITIONAL STATISTIC) By variable RA stage Marked tests are significant at p <,05000											Stages 1-4	Mann-Whitney U Test (w/ continuity correction) (ADDITIONAL STATISTIC) By variable RA stage Marked tests are significant at p <,05000											Stages 1-5	Mann-Whitney U Test (w/ continuity correction) (ADDITIONAL STATISTIC) By variable RA stage Marked tests are significant at p <,05000
		Rank Sum	Rank Sum	U	Z	p-value	Z		Valid N	Valid N	2*1sided			Rank Sum	Rank Sum	U	Z	p-value	Z	p-value	Valid N	Valid N	2*1sided			Rank Sum	Rank Sum	U	Z	p-value	Z		Valid N	Valid N	2*1sided			Rank Sum	Rank Sum	U	Z	p-value	Z	p-value	Valid N	Valid N	2*1sided
	variable	pre-RA stage 1	pre-RA stage 2				adjusted	p-value	pre-RA stage 1	pre-RA stage 2	exact p		variable	pre-RA stage 1	pre-RA stage 3				adjusted		pre-RA stage 1	pre-RA stage 3	exact p		variable	pre-RA stage 1	pre-RA stage 4				adjusted	p-value	pre-RA stage 1	pre-RA stage 4	exact p		variable	pre-RA stage 1	eRA				adjusted		pre-RA stage 1	eRA	exact p
	Al mg/kg Lower layer	188	190	54	1.6531	0.098311	1.69665	0.089764	11	16	0.098865		Al mg/kg Lower layer	307	639	111	1.79536	0.072597	1.87801	0.060381	11	32	0.072261		Al mg/kg Lower layer	184	281	91	0.55947	0.575839	0.59804	0.549816	11	19	0.581616		Al mg/kg Lower layer	345	645	84	2.62907	0.008562	2.72392	0.006452	11	33	0.007188
	As mg/kg Lower layer	132	246	66	-1.06095	0.288715	-1.71618	0.08613	11	16	0.294213		As mg/kg Lower layer	198	748	132	-1.21083	0.225962	-1.78369	0.074474	11	32	0.229643		As mg/kg Lower layer	143	322	77	-1.16198	0.245243	-1.78962	0.073516	11	19	0.24974		As mg/kg Lower layer	220	770	154	-0.7318	0.464289	-1.328	0.184179	11	33	0.469839
	Cd mg/kg Lower layer	175.5	202.5	66.5	1.03627	0.300075	1.06374	0.287447	11	16	0.294213		Cd mg/kg Lower layer	307	639	111	1.79536	0.072597	1.85367	0.063788	11	32	0.072261		Cd mg/kg Lower layer	188	277	87	0.73162	0.464401	0.78235	0.434012	11	19	0.470638		Cd mg/kg Lower layer	302.5	687.5	126.5	1.47716	0.139634	1.5145	0.129901	11	33	0.137629
	Co mg/kg Lower layer	212.5	165.5	29.5	2.86209	0.004209	3.00188	0.002683	11	16	0.002698		Co mg/kg Lower layer	356	590	62	3.15929	0.001582	3.26437	0.001097	11	32	0.000978		Co mg/kg Lower layer	236	229	39	2.79737	0.005152	3.04485	0.002328	11	19	0.00387		Co mg/kg Lower layer	376	614	53	3.46929	0.000522	3.58444	0.000338	11	33	0.000238
	Cr mg/kg Lower layer	140	238	74	-0.66618	0.505299	-0.69778	0.485318	11	16	0.511806		Cr mg/kg Lower layer	253.5	692.5	164.5	0.30619	0.759463	0.31816	0.750365	11	32	0.752412		Cr mg/kg Lower layer	134	331	68	-1.54931	0.121308	-1.71277	0.086757	11	19	0.122619		Cr mg/kg Lower layer	211.5	778.5	145.5	-0.96219	0.335956	-0.99747	0.318539	11	33	0.334236
	Cu mg/kg Lower layer	226	152	16	3.52827	0.000418	3.62354	0.000291	11	16	0.000136		Cu mg/kg Lower layer	356	590	62	3.15929	0.001582	3.26293	0.001103	11	32	0.000978		Cu mg/kg Lower layer	232	233	43	2.62522	0.00866	2.80796	0.004986	11	19	0.007092		Cu mg/kg Lower layer	370	620	59	3.30667	0.000944	3.39012	0.000699	11	33	0.000514
	Fe mg/kg Lower layer	143	235	77	-0.51814	0.604363	-0.53179	0.594875	11	16	0.610235		Fe mg/kg Lower layer	277	669	141	0.96031	0.336899	0.99138	0.321503	11	32	0.342029		Fe mg/kg Lower layer	157	308	91	-0.55947	0.575839	-0.59804	0.549816	11	19	0.581616		Fe mg/kg Lower layer	250	740	179	0.05421	0.95677	0.05556	0.955691	11	33	0.957414
	Mn mg/kg Lower layer	102	276	36	-2.54134	0.011043	-2.60828	0.0091	11	16	0.009256		Mn mg/kg Lower layer	179	767	113	-1.73969	0.081914	-1.79641	0.072431	11	32	0.081874		Mn mg/kg Lower layer	107	358	41	-2.7113	0.006702	-2.89928	0.00374	11	19	0.005271		Mn mg/kg Lower layer	161	829	95	-2.33093	0.019758	-2.38931	0.01688	11	33	0.01816
	Mo mg/kg Lower layer	180	198	62	1.25833	0.208272	1.29189	0.196395	11	16	0.212231		Mo mg/kg Lower layer	299	647	119	1.57268	0.115793	1.62428	0.104318	11	32	0.116805		Mo mg/kg Lower layer	182	283	93	0.4734	0.635927	0.50668	0.612383	11	19	0.641194		Mo mg/kg Lower layer	336	654	93	2.38514	0.017073	2.44678	0.014414	11	33	0.015484
	Ni mg/kg Lower layer	141	237	75	-0.61683	0.537347	-0.63308	0.526683	11	16	0.543707		Ni mg/kg Lower layer	218.5	727.5	152.5	-0.64021	0.522038	-0.66982	0.502975	11	32	0.518506		Ni mg/kg Lower layer	116	349	50	-2.32397	0.020128	-2.52392	0.011606	11	19	0.01831		Ni mg/kg Lower layer	192	798	126	-1.49071	0.136038	-1.52833	0.126431	11	33	0.137629
	Pb mg/kg Lower layer	233	145	9	3.87369	0.000107	3.98214	6.8e-05	11	16	1.5e-05		Pb mg/kg Lower layer	367.5	578.5	50.5	3.47939	0.000503	3.60429	0.000313	11	32	0.00021		Pb mg/kg Lower layer	239	226	36	2.92648	0.003428	3.12978	0.00175	11	19	0.002374		Pb mg/kg Lower layer	381	609	48	3.60481	0.000312	3.70018	0.000215	11	33	0.000119
	Se mg/kg Lower layer	226	152	16	3.52827	0.000418	3.62237	0.000292	11	16	0.000136		Se mg/kg Lower layer	353	593	65	3.07578	0.0021	3.1763	0.001492	11	32	0.001385		Se mg/kg Lower layer	231	234	44	2.58219	0.009818	2.76087	0.005765	11	19	0.008189		Se mg/kg Lower layer	369	621	60	3.27957	0.00104	3.36221	0.000773	11	33	0.00058
	Sr mg/kg Lower layer	210	168	32	2.73872	0.006168	2.81087	0.004941	11	16	0.004697		Sr mg/kg Lower layer	339	607	79	2.68609	0.00723	2.79192	0.00524	11	32	0.005927		Sr mg/kg Lower layer	199	266	76	1.20502	0.228196	1.30853	0.190695	11	19	0.232364		Sr mg/kg Lower layer	349	641	80	2.73749	0.006191	2.80793	0.004986	11	33	0.00497
	Zn mg/kg Lower layer	230	148	12	3.72565	0.000195	3.82564	0.00013	11	16	4.2e-05		Zn mg/kg Lower layer	363	583	55	3.35413	0.000796	3.46403	0.000532	11	32	0.000411		Zn mg/kg Lower layer	232.5	232.5	42.5	2.64674	0.008128	2.82953	0.004662	11	19	0.006124		Zn mg/kg Lower layer	377	613	52	3.4964	0.000472	3.5861	0.000336	11	33	0.000208
	Al mg/kg Upper layer	198	180	44	2.14657	0.031828	2.20311	0.027588	11	16	0.030051		Al mg/kg Upper layer	310	636	108	1.87887	0.060263	1.93973	0.052414	11	32	0.059542		Al mg/kg Upper layer	201	264	74	1.29109	0.196672	1.38008	0.167562	11	19	0.20014		Al mg/kg Upper layer	370	620	59	3.30667	0.000944	3.38962	0.0007	11	33	0.000514
	As mg/kg Upper layer	211.5	166.5	30.5	2.81274	0.004912	3.02896	0.002454	11	16	0.003261		As mg/kg Upper layer	319.5	626.5	98.5	2.1433	0.032089	2.27578	0.02286	11	32	0.029501		As mg/kg Upper layer	235	230	40	2.75433	0.005882	2.98975	0.002792	11	19	0.004524		As mg/kg Upper layer	347	643	82	2.68328	0.007291	2.87414	0.004052	11	33	0.00599
	Cd mg/kg Upper layer	194	184	48	1.94918	0.051275	2.00117	0.045375	11	16	0.050076		Cd mg/kg Upper layer	292	654	126	1.37784	0.168254	1.42292	0.154759	11	32	0.170698		Cd mg/kg Upper layer	162	303	96	-0.34429	0.730627	-0.36807	0.712822	11	19	0.734807		Cd mg/kg Upper layer	308	682	121	1.62623	0.103901	1.66814	0.095289	11	33	0.104549
	Co mg/kg Upper layer	203.5	174.5	38.5	2.41797	0.015608	2.48366	0.013004	11	16	0.01269		Co mg/kg Upper layer	346.5	599.5	71.5	2.89485	0.003794	2.99066	0.002784	11	32	0.002666		Co mg/kg Upper layer	231.5	233.5	43.5	2.60371	0.009223	2.78814	0.005302	11	19	0.007092		Co mg/kg Upper layer	372	618	57	3.36088	0.000777	3.44992	0.000561	11	33	0.0004
	Cr mg/kg Upper layer	119	259	53	-1.70245	0.088672	-1.74842	0.080392	11	16	0.088864		Cr mg/kg Upper layer	238.5	707.5	172.5	-0.08351	0.93345	-0.08623	0.93128	11	32	0.923547		Cr mg/kg Upper layer	121.5	343.5	55.5	-2.08727	0.036865	-2.23199	0.025616	11	19	0.033364		Cr mg/kg Upper layer	203	787	137	-1.19257	0.233039	-1.22244	0.221542	11	33	0.23683
	Cu mg/kg Upper layer	228	150	14	3.62696	0.000287	3.72429	0.000196	11	16	7.7e-05		Cu mg/kg Upper layer	335	611	83	2.57475	0.010032	2.65911	0.007835	11	32	0.008583		Cu mg/kg Upper layer	231	234	44	2.58219	0.009818	2.76192	0.005747	11	19	0.008189		Cu mg/kg Upper layer	360	630	69	3.03563	0.002401	3.11247	0.001855	11	33	0.001632
	Fe mg/kg Upper layer	132	246	66	-1.06095	0.288715	-1.08889	0.276202	11	16	0.294213		Fe mg/kg Upper layer	275	671	143	0.90464	0.365656	0.93391	0.350354	11	32	0.370988		Fe mg/kg Upper layer	157	308	91	-0.55947	0.575839	-0.59804	0.549816	11	19	0.581616		Fe mg/kg Upper layer	225	765	159	-0.59628	0.550985	-0.61117	0.541084	11	33	0.556272
	Mn mg/kg Upper layer	110	268	44	-2.14657	0.031828	-2.20417	0.027513	11	16	0.030051		Mn mg/kg Upper layer	164	782	98	-2.15722	0.030989	-2.22709	0.025942	11	32	0.029501		Mn mg/kg Upper layer	96	369	30	-3.1847	0.001449	-3.40464	0.000663	11	19	0.000809		Mn mg/kg Upper layer	158	832	92	-2.41224	0.015855	-2.47294	0.013401	11	33	0.014276
	Mo mg/kg Upper layer	171	207	71	0.81422	0.415522	0.8362	0.403043	11	16	0.422075		Mo mg/kg Upper layer	289.5	656.5	128.5	1.30825	0.190789	1.35079	0.176764	11	32	0.188978		Mo mg/kg Upper layer	172	293	103	0.04304	0.965672	0.04601	0.963299	11	19	0.966247		Mo mg/kg Upper layer	322.5	667.5	106.5	2.01924	0.043463	2.07012	0.038442	11	33	0.040838
	Ni mg/kg Upper layer	120	258	54	-1.6531	0.098311	-1.69692	0.089713	11	16	0.098865		Ni mg/kg Upper layer	204.5	741.5	138.5	-1.0299	0.303058	-1.07	0.284622	11	32	0.301303		Ni mg/kg Upper layer	91	374	25	-3.39988	0.000674	-3.63468	0.000278	11	19	0.000292		Ni mg/kg Upper layer	183.5	806.5	117.5	-1.72109	0.085235	-1.7642	0.077699	11	33	0.082793
	Pb mg/kg Upper layer	235.5	142.5	6.5	3.99706	6.4e-05	4.10366	4.1e-05	11	16	5e-06		Pb mg/kg Upper layer	365	581	53	3.4098	0.00065	3.52365	0.000426	11	32	0.000316		Pb mg/kg Upper layer	238	227	37	2.88344	0.003934	3.08376	0.002044	11	19	0.002804		Pb mg/kg Upper layer	379.5	610.5	49.5	3.56416	0.000365	3.656	0.000256	11	33	0.000137
	Se mg/kg Upper layer	87	291	21	-3.28153	0.001033	-3.37068	0.00075	11	16	0.00049		Se mg/kg Upper layer	149	797	83	-2.57475	0.010032	-2.67499	0.007474	11	32	0.008583		Se mg/kg Upper layer	91	374	25	-3.39988	0.000674	-3.63653	0.000276	11	19	0.000292		Se mg/kg Upper layer	150	840	84	-2.62907	0.008562	-2.72413	0.006447	11	33	0.007188
	Sr mg/kg Upper layer	131.5	246.5	65.5	-1.08562	0.277648	-1.11511	0.264803	11	16	0.272026		Sr mg/kg Upper layer	258	688	160	0.43144	0.666146	0.4482	0.654006	11	32	0.670577		Sr mg/kg Upper layer	129	336	63	-1.7645	0.07765	-1.91606	0.055358	11	19	0.077441		Sr mg/kg Upper layer	239	751	173	-0.21683	0.82834	-0.22229	0.824091	11	33	0.830826
	Zn mg/kg Upper layer	218	160	24	3.13349	0.001728	3.21862	0.001288	11	16	0.000971		Zn mg/kg Upper layer	340.5	605.5	77.5	2.72784	0.006375	2.81688	0.00485	11	32	0.00489		Zn mg/kg Upper layer	202.5	262.5	72.5	1.35565	0.175212	1.44946	0.147211	11	19	0.171203		Zn mg/kg Upper layer	353	637	76	2.8459	0.004429	2.91729	0.003531	11	33	0.003373
	CO	214	192	39	2.54018	0.01108	2.60179	0.009274	11	17	0.009331		CO	268	678	150	0.7098	0.477832	0.73305	0.463528	11	32	0.483392		CO	209	256	66	1.63539	0.101969	1.74855	0.08037	11	19	0.102624		CO	294	696	135	1.24678	0.21248	1.27862	0.201031	11	33	0.215888
	HC (VOC-free)	182	224	71	1.03489	0.300722	1.05999	0.289151	11	17	0.306266		HC (VOC-free)	307	639	111	1.79536	0.072597	1.85419	0.063713	11	32	0.072261		HC (VOC-free)	204	261	71	1.4202	0.155549	1.51848	0.128895	11	19	0.157925		HC (VOC-free)	300	690	129	1.4094	0.158718	1.4454	0.148347	11	33	0.160913
	Solids	215	191	38	2.58722	0.009676	2.64997	0.00805	11	17	0.00799		Solids	286	660	132	1.21083	0.225962	1.2505	0.211118	11	32	0.229643		Solids	212	253	63	1.7645	0.07765	1.88659	0.059216	11	19	0.077441		Solids	281	709	148	0.89443	0.371094	0.91727	0.359001	11	33	0.376433
	VOCs	227	179	26	3.15171	0.001623	3.22815	0.001246	11	17	0.000911		VOCs	322	624	96	2.21289	0.026906	2.2854	0.02229	11	32	0.025353		VOCs	219	246	56	2.06575	0.038853	2.2087	0.027196	11	19	0.037353		VOCs	305	685	124	1.54492	0.122367	1.58438	0.113109	11	33	0.123568
	SO2	209	197	44	2.30498	0.021168	2.3619	0.018182	11	17	0.019281		SO2	222	724	156	-0.54278	0.587278	-0.56057	0.575092	11	32	0.592369		SO2	179	286	96	0.34429	0.730627	0.36812	0.712787	11	19	0.734807		SO2	227	763	161	-0.54208	0.587766	-0.55592	0.578264	11	33	0.59283
	NOx	232	174	21	3.38691	0.000707	3.46905	0.000522	11	17	0.000299		NOx	324	622	94	2.26856	0.023296	2.34289	0.019136	11	32	0.021705		NOx	201	264	74	1.29109	0.196672	1.38044	0.167454	11	19	0.20014		NOx	310	680	119	1.68044	0.092873	1.72336	0.084825	11	33	0.093179
		Mann-Whitney U Test (w/ continuity correction) (ADDITIONAL STATISTIC) By variable RA stage Marked tests are significant at p <,05000												Mann-Whitney U Test (w/ continuity correction) (ADDITIONAL STATISTIC) By variable RA stage Marked tests are significant at p <,05000												Mann-Whitney U Test (w/ continuity correction) (ADDITIONAL STATISTIC) By variable RA stage Marked tests are significant at p <,05000
	variable	Rank Sum	Rank Sum	U	Z	p-value	Z	p-value	Valid N	Valid N	2*1sided		variable	Rank Sum	Rank Sum	U	Z	p-value	Z	p-value	Valid N	Valid N	2*1sided		variable	Rank Sum	Rank Sum	U	Z	p-value	Z	p-value	Valid N	Valid N	2*1sided
		pre-RA stage 2	pre-RA stage 3				adjusted		pre-RA stage 2	pre-RA stage 3	exact p			pre-RA stage 2	pre-RA stage 4				adjusted		pre-RA stage 2	pre-RA stage 4	exact p			pre-RA stage 2	eRA				adjusted		pre-RA stage 2	eRA	exact p
	Al mg/kg Lower layer	387	789	251	-0.09842	0.921601	-0.09875	0.921339	16	32	0.922461		Al mg/kg Lower layer	257	373	121	-1.00996	0.312517	-1.01166	0.311703	16	19	0.316801		Al mg/kg Lower layer	394.5	830.5	258.5	-0.1066	0.915106	-0.10685	0.914905	16	33	0.907668
	As mg/kg Lower layer	383	793	247	-0.1859	0.852524	-0.24447	0.806864	16	32	0.854116		As mg/kg Lower layer	283	347	147	-0.14901	0.881546	-0.19394	0.846224	16	19	0.88308		As mg/kg Lower layer	421.5	803.5	242.5	0.44772	0.654355	0.663	0.507329	16	33	0.650048
	Cd mg/kg Lower layer	399	777	249	0.14216	0.886955	0.14241	0.886754	16	32	0.888187		Cd mg/kg Lower layer	246.5	383.5	110.5	-1.35765	0.174577	-1.36041	0.173701	16	19	0.171528		Cd mg/kg Lower layer	389	836	253	-0.22386	0.822866	-0.22417	0.822625	16	33	0.824745
	Co mg/kg Lower layer	435	741	213	0.92949	0.352634	0.93543	0.349569	16	32	0.356477		Co mg/kg Lower layer	311	319	129	0.74505	0.456242	0.75604	0.449628	16	19	0.461123		Co mg/kg Lower layer	439.5	785.5	224.5	0.83148	0.405702	0.83894	0.401502	16	33	0.403703
	Cr mg/kg Lower layer	429.5	746.5	218.5	0.80921	0.418397	0.8133	0.416047	16	32	0.416189		Cr mg/kg Lower layer	274.5	355.5	138.5	-0.43047	0.666852	-0.43438	0.66401	16	19	0.658831		Cr mg/kg Lower layer	406	819	258	0.11726	0.906654	0.11784	0.906195	16	33	0.907668
	Cu mg/kg Lower layer	372.5	803.5	236.5	-0.41554	0.677748	-0.41664	0.676944	16	32	0.672996		Cu mg/kg Lower layer	242	388	106	-1.50666	0.1319	-1.51207	0.130518	16	19	0.133183		Cu mg/kg Lower layer	379.5	845.5	243.5	-0.4264	0.669816	-0.42719	0.669244	16	33	0.665331
	Fe mg/kg Lower layer	442	734	206	1.08259	0.278993	1.08435	0.278209	16	32	0.282292		Fe mg/kg Lower layer	292.5	337.5	147.5	0.13245	0.894626	0.13267	0.894457	16	19	0.88308		Fe mg/kg Lower layer	420	805	244	0.41574	0.6776	0.41621	0.677257	16	33	0.680752
	Mn mg/kg Lower layer	444.5	731.5	203.5	1.13726	0.255429	1.13949	0.254499	16	32	0.253886		Mn mg/kg Lower layer	281	349	145	-0.21524	0.829583	-0.21564	0.829265	16	19	0.831757		Mn mg/kg Lower layer	420	805	244	0.41574	0.6776	0.41632	0.67718	16	33	0.680752
	Mo mg/kg Lower layer	400.5	775.5	247.5	0.17496	0.861108	0.17538	0.860783	16	32	0.854116		Mo mg/kg Lower layer	257	373	121	-1.00996	0.312517	-1.01273	0.311192	16	19	0.316801		Mo mg/kg Lower layer	441.5	783.5	222.5	0.87412	0.382052	0.87593	0.381066	16	33	0.380194
	Ni mg/kg Lower layer	438.5	737.5	209.5	1.00604	0.314397	1.00964	0.31267	16	32	0.312729		Ni mg/kg Lower layer	282.5	347.5	146.5	-0.16557	0.868498	-0.16604	0.868122	16	19	0.857345		Ni mg/kg Lower layer	408	817	256	0.1599	0.87296	0.16017	0.87275	16	33	0.874329
	Pb mg/kg Lower layer	375	801	239	-0.36086	0.718203	-0.3643	0.715635	16	32	0.721059		Pb mg/kg Lower layer	261.5	368.5	125.5	-0.86095	0.389268	-0.86459	0.387266	16	19	0.384943		Pb mg/kg Lower layer	370.5	854.5	234.5	-0.61828	0.53639	-0.62164	0.534181	16	33	0.533334
	Se mg/kg Lower layer	332	844	196	-1.30129	0.19316	-1.30434	0.192119	16	32	0.19536		Se mg/kg Lower layer	195.5	434.5	59.5	-3.04642	0.002316	-3.05521	0.002249	16	19	0.001549		Se mg/kg Lower layer	330.5	894.5	194.5	-1.47108	0.141269	-1.47357	0.140599	16	33	0.139608
	Sr mg/kg Lower layer	419	757	229	0.57957	0.562207	0.58135	0.561003	16	32	0.566064		Sr mg/kg Lower layer	233.5	396.5	97.5	-1.78812	0.073758	-1.79378	0.072849	16	19	0.070786		Sr mg/kg Lower layer	399.5	825.5	263.5	0	1	0	1	16	33	0.991588
	Zn mg/kg Lower layer	399	777	249	0.14216	0.886955	0.14245	0.886726	16	32	0.888187		Zn mg/kg Lower layer	213.5	416.5	77.5	-2.45038	0.014271	-2.4552	0.014081	16	19	0.012275		Zn mg/kg Lower layer	394.5	830.5	258.5	-0.1066	0.915106	-0.10679	0.914955	16	33	0.907668
	Al mg/kg Upper layer	372	804	236	-0.42647	0.669763	-0.42718	0.669247	16	32	0.672996		Al mg/kg Upper layer	260.5	369.5	124.5	-0.89406	0.371291	-0.8955	0.370519	16	19	0.367141		Al mg/kg Upper layer	397	828	261	-0.0533	0.957493	-0.05336	0.957442	16	33	0.957958
	As mg/kg Upper layer	344.5	831.5	208.5	-1.02791	0.303993	-1.12278	0.261531	16	32	0.302357		As mg/kg Upper layer	252.5	377.5	116.5	-1.15897	0.246471	-1.2665	0.205335	16	19	0.243208		As mg/kg Upper layer	384	841	248	-0.33046	0.741052	-0.37159	0.710196	16	33	0.743694
	Cd mg/kg Upper layer	356.5	819.5	220.5	-0.76547	0.443995	-0.76703	0.443065	16	32	0.4416		Cd mg/kg Upper layer	214	416	78	-2.43383	0.014941	-2.43896	0.01473	16	19	0.013568		Cd mg/kg Upper layer	366	859	230	-0.71422	0.47509	-0.7155	0.4743	16	33	0.479144
	Co mg/kg Upper layer	423	753	225	0.66705	0.504742	0.6691	0.50343	16	32	0.508781		Co mg/kg Upper layer	299.5	330.5	140.5	0.36425	0.715674	0.36605	0.714332	16	19	0.706895		Co mg/kg Upper layer	428	797	236	0.5863	0.557673	0.58853	0.556178	16	33	0.56152
	Cr mg/kg Upper layer	438.5	737.5	209.5	1.00604	0.314397	1.00834	0.313291	16	32	0.312729		Cr mg/kg Upper layer	286	344	150	-0.04967	0.960385	-0.04979	0.960294	16	19	0.960905		Cr mg/kg Upper layer	417.5	807.5	246.5	0.36244	0.717023	0.36303	0.716586	16	33	0.711983
	Cu mg/kg Upper layer	368	808	232	-0.51396	0.607284	-0.51533	0.606324	16	32	0.610919		Cu mg/kg Upper layer	230.5	399.5	94.5	-1.88746	0.0591	-1.89424	0.058195	16	19	0.056186		Cu mg/kg Upper layer	374	851	238	-0.54366	0.586675	-0.54493	0.585803	16	33	0.590392
	Fe mg/kg Upper layer	457	719	191	1.41064	0.158351	1.41295	0.157673	16	32	0.159947		Fe mg/kg Upper layer	296.5	333.5	143.5	0.26491	0.791082	0.26533	0.790752	16	19	0.781122		Fe mg/kg Upper layer	423	802	241	0.4797	0.63144	0.48024	0.631056	16	33	0.634907
	Mn mg/kg Upper layer	436	740	212	0.95136	0.34142	0.95307	0.340554	16	32	0.345202		Mn mg/kg Upper layer	280.5	349.5	144.5	-0.23179	0.816699	-0.23228	0.816319	16	19	0.806341		Mn mg/kg Upper layer	413.5	811.5	250.5	0.27716	0.781657	0.27759	0.78133	16	33	0.775836
	Mo mg/kg Upper layer	362.5	813.5	226.5	-0.63424	0.525923	-0.63542	0.525157	16	32	0.522818		Mo mg/kg Upper layer	234.5	395.5	98.5	-1.75501	0.079259	-1.76044	0.078335	16	19	0.076275		Mo mg/kg Upper layer	394.5	830.5	258.5	-0.1066	0.915106	-0.10678	0.914963	16	33	0.907668
	Ni mg/kg Upper layer	445	731	203	1.1482	0.250888	1.15126	0.249624	16	32	0.253886		Ni mg/kg Upper layer	276.5	353.5	140.5	-0.36425	0.715674	-0.36494	0.715159	16	19	0.706895		Ni mg/kg Upper layer	415	810	249	0.30914	0.757214	0.30961	0.75686	16	33	0.759714
	Pb mg/kg Upper layer	360	816	224	-0.68892	0.490875	-0.69125	0.48941	16	32	0.494939		Pb mg/kg Upper layer	251	379	115	-1.20864	0.226804	-1.21238	0.225369	16	19	0.230024		Pb mg/kg Upper layer	357	868	221	-0.9061	0.364882	-0.90847	0.363631	16	33	0.368755
	Se mg/kg Upper layer	419.5	756.5	228.5	0.5905	0.554855	0.59237	0.553603	16	32	0.551464		Se mg/kg Upper layer	287.5	342.5	151.5	0	1	0	1	16	19	0.986964		Se mg/kg Upper layer	416.5	808.5	247.5	0.34112	0.733013	0.34208	0.732289	16	33	0.727781
	Sr mg/kg Upper layer	445	731	203	1.1482	0.250888	1.15158	0.249495	16	32	0.253886		Sr mg/kg Upper layer	271	359	135	-0.54637	0.584812	-0.54822	0.583544	16	19	0.589285		Sr mg/kg Upper layer	432.5	792.5	231.5	0.68224	0.495086	0.68341	0.494347	16	33	0.49241
	Zn mg/kg Upper layer	393.5	782.5	254.5	0.02187	0.982551	0.02192	0.982511	16	32	0.974118		Zn mg/kg Upper layer	207.5	422.5	71.5	-2.64906	0.008072	-2.65502	0.007931	16	19	0.006524		Zn mg/kg Upper layer	358	867	222	-0.88478	0.376274	-0.8863	0.375457	16	33	0.380194
	CO	347.5	877.5	194.5	-1.61732	0.105809	-1.62092	0.105035	17	32	0.104003		CO	285	381	132	-0.91894	0.358128	-0.92096	0.357074	17	19	0.362589		CO	361.5	913.5	208.5	-1.4643	0.143113	-1.46716	0.142335	17	33	0.141516
	HC (VOC-free)	403.5	821.5	250.5	-0.44109	0.659149	-0.44207	0.658439	17	32	0.654775		HC (VOC-free)	299	367	146	-0.47531	0.634564	-0.47636	0.633821	17	19	0.638562		HC (VOC-free)	397.5	877.5	244.5	-0.72703	0.467208	-0.72845	0.46634	17	33	0.464835
	Solids	362.5	862.5	209.5	-1.30226	0.192828	-1.30516	0.191839	17	32	0.191303		Solids	291	375	138	-0.72881	0.466116	-0.73041	0.465138	17	19	0.470828		Solids	365.5	909.5	212.5	-1.38238	0.166856	-1.38508	0.16603	17	33	0.16534
	VOCs	310.5	914.5	157.5	-2.39448	0.016645	-2.39981	0.016404	17	32	0.015079		VOCs	239	427	86	-2.37657	0.017475	-2.38178	0.01723	17	19	0.016131		VOCs	298.5	976.5	145.5	-2.75452	0.005878	-2.7599	0.005782	17	33	0.004883
	SO2	302.5	922.5	149.5	-2.56251	0.010392	-2.56901	0.010199	17	32	0.009082		SO2	252	414	99	-1.96463	0.049458	-1.96932	0.048917	17	19	0.048578		SO2	307	968	154	-2.58045	0.009868	-2.58585	0.009714	17	33	0.008882
	NOx	350.5	874.5	197.5	-1.55431	0.120111	-1.55777	0.119288	17	32	0.118364		NOx	256	410	103	-1.83788	0.066081	-1.84191	0.065489	17	19	0.06562		NOx	337.5	937.5	184.5	-1.95581	0.050488	-1.95963	0.05004	17	33	0.048575
		Mann-Whitney U Test (w/ continuity correction) (ADDITIONAL STATISTIC) By variable RA stage Marked tests are significant at p <,05000												Mann-Whitney U Test (w/ continuity correction) (ADDITIONAL STATISTIC) By variable RA stage Marked tests are significant at p <,05000											Mann-Whitney U Test (w/ continuity correction) (ADDITIONAL STATISTIC) By variable RA stage Marked tests are significant at p <,05000
	variable	Rank Sum	Rank Sum	U	Z	p-value	Z	p-value	Valid N	Valid N	2*1sided		variable	Rank Sum	Rank Sum	U	Z	p-value	Z	p-value	Valid N	Valid N	2*1sided			Rank Sum	Rank Sum	U	Z	p-value	Z	p-value	Valid N	Valid N	2*1sided
		pre-RA stage 3	pre-RA stage 4				adjusted		pre-RA stage 3	pre-RA stage 4	exact p			pre-RA stage 3	eRA				adjusted		pre-RA stage 3	eRA	exact p		variable	pre-RA stage 4	eRA				adjusted		pre-RA stage 4	eRA	exact p
	Al mg/kg Lower layer	776.5	549.5	248.5	-1.07152	0.283937	-1.08297	0.278821	32	19	0.282487		Al mg/kg Lower layer	1063.5	1081.5	520.5	0.09185	0.926816	0.09269	0.926148	32	33	0.922149		Al mg/kg Lower layer	571.5	806.5	245.5	1.28269	0.199601	1.29317	0.195954	19	33	0.198248
	As mg/kg Lower layer	835.5	490.5	300.5	0.05845	0.953393	0.07633	0.939156	32	19	0.946164		As mg/kg Lower layer	1110.5	1034.5	473.5	0.70857	0.478594	1.01449	0.31035	32	33	0.477103		As mg/kg Lower layer	535.5	842.5	281.5	0.59859	0.549447	0.87026	0.384158	19	33	0.546556
	Cd mg/kg Lower layer	752	574	224	-1.54883	0.121423	-1.55977	0.118814	32	19	0.122172		Cd mg/kg Lower layer	1041.5	1103.5	513.5	-0.1837	0.854247	-0.18455	0.85358	32	33	0.850131		Cd mg/kg Lower layer	582	796	235	1.48222	0.138282	1.49026	0.136157	19	33	0.139329
	Co mg/kg Lower layer	815	511	287	-0.32146	0.747865	-0.32519	0.745041	32	19	0.750157		Co mg/kg Lower layer	1032.5	1112.5	504.5	-0.3018	0.762807	-0.30458	0.760688	32	33	0.759397		Co mg/kg Lower layer	500	878	310	-0.05701	0.954538	-0.05777	0.953928	19	33	0.954976
	Cr mg/kg Lower layer	756	570	228	-1.4709	0.141318	-1.49087	0.135997	32	19	0.142429		Cr mg/kg Lower layer	974.5	1170.5	446.5	-1.06285	0.287851	-1.07178	0.283822	32	33	0.28699		Cr mg/kg Lower layer	534.5	843.5	282.5	0.57959	0.562193	0.58712	0.557126	19	33	0.55919
	Cu mg/kg Lower layer	783.5	542.5	255.5	-0.93514	0.349715	-0.94255	0.345911	32	19	0.34806		Cu mg/kg Lower layer	1051.5	1093.5	523.5	-0.05249	0.958141	-0.05274	0.957937	32	33	0.953242		Cu mg/kg Lower layer	558.5	819.5	258.5	1.03566	0.300364	1.04154	0.297625	19	33	0.29896
	Fe mg/kg Lower layer	761.5	564.5	233.5	-1.36375	0.172647	-1.37301	0.169751	32	19	0.171181		Fe mg/kg Lower layer	974.5	1170.5	446.5	-1.06285	0.287851	-1.06735	0.285815	32	33	0.28699		Fe mg/kg Lower layer	522	856	295	0.34205	0.732312	0.34377	0.731017	19	33	0.734702
	Mn mg/kg Lower layer	759.5	566.5	231.5	-1.40272	0.160703	-1.41308	0.157633	32	19	0.159208		Mn mg/kg Lower layer	994	1151	466	-0.80698	0.41968	-0.81071	0.417534	32	33	0.422238		Mn mg/kg Lower layer	545.5	832.5	271.5	0.78862	0.430336	0.79286	0.42786	19	33	0.428353
	Mo mg/kg Lower layer	756.5	569.5	228.5	-1.46116	0.143972	-1.47287	0.140787	32	19	0.142429		Mo mg/kg Lower layer	1123	1022	461	0.87259	0.382889	0.87701	0.380484	32	33	0.385387		Mo mg/kg Lower layer	624.5	753.5	192.5	2.28984	0.022031	2.30714	0.021047	19	33	0.020482
	Ni mg/kg Lower layer	753.5	572.5	225.5	-1.51961	0.12861	-1.54042	0.12346	32	19	0.127016		Ni mg/kg Lower layer	959	1186	431	-1.26623	0.20543	-1.27491	0.20234	32	33	0.206926		Ni mg/kg Lower layer	512	866	305	0.15202	0.879169	0.15311	0.87831	19	33	0.880316
	Pb mg/kg Lower layer	793.5	532.5	265.5	-0.74032	0.459105	-0.74815	0.454371	32	19	0.456819		Pb mg/kg Lower layer	1024	1121	496	-0.41333	0.679365	-0.41719	0.676542	32	33	0.681361		Pb mg/kg Lower layer	532	846	285	0.53208	0.594671	0.53574	0.592138	19	33	0.597903
	Se mg/kg Lower layer	751	575	223	-1.56831	0.116809	-1.5799	0.11413	32	19	0.11747		Se mg/kg Lower layer	1046.5	1098.5	518.5	-0.11809	0.905993	-0.11864	0.905562	32	33	0.901482		Se mg/kg Lower layer	583	795	234	1.50123	0.133298	1.50946	0.131181	19	33	0.134257
	Sr mg/kg Lower layer	724	602	196	-2.09433	0.036231	-2.11912	0.034081	32	19	0.035354		Sr mg/kg Lower layer	1026.5	1118.5	498.5	-0.38053	0.703555	-0.38306	0.701677	32	33	0.700595		Sr mg/kg Lower layer	595	783	222	1.72926	0.083764	1.74259	0.081406	19	33	0.083773
	Zn mg/kg Lower layer	717.5	608.5	189.5	-2.22097	0.026354	-2.23702	0.025286	32	19	0.024709		Zn mg/kg Lower layer	1026.5	1118.5	498.5	-0.38053	0.703555	-0.38249	0.702097	32	33	0.700595		Zn mg/kg Lower layer	613.5	764.5	203.5	2.08081	0.037452	2.09228	0.036415	19	33	0.035727
	Al mg/kg Upper layer	804.5	521.5	276.5	-0.52602	0.598876	-0.5296	0.596389	32	19	0.595398		Al mg/kg Upper layer	1103.5	1041.5	480.5	0.61672	0.537423	0.61938	0.535666	32	33	0.535602		Al mg/kg Upper layer	572	806	245	1.29219	0.196291	1.29878	0.19402	19	33	0.198248
	As mg/kg Upper layer	832.5	493.5	303.5	0	1	0	1	32	19	0.992303		As mg/kg Upper layer	1118.5	1026.5	465.5	0.81354	0.41591	0.87678	0.380608	32	33	0.414709		As mg/kg Upper layer	545	833	272	0.77912	0.435911	0.83743	0.40235	19	33	0.439474
	Cd mg/kg Upper layer	723.5	602.5	195.5	-2.10407	0.035373	-2.11899	0.034092	32	19	0.033632		Cd mg/kg Upper layer	1064	1081	520	0.09841	0.921605	0.09896	0.921174	32	33	0.922149		Cd mg/kg Upper layer	617.5	760.5	199.5	2.15682	0.03102	2.16917	0.03007	19	33	0.029345
	Co mg/kg Upper layer	814.5	511.5	286.5	-0.3312	0.740496	-0.33433	0.738132	32	19	0.735555		Co mg/kg Upper layer	1049	1096	521	-0.08529	0.932031	-0.08577	0.931647	32	33	0.932503		Co mg/kg Upper layer	509	869	308	0.09501	0.924304	0.09575	0.923717	19	33	0.925029
	Cr mg/kg Upper layer	744	582	216	-1.70469	0.088253	-1.71728	0.085928	32	19	0.088353		Cr mg/kg Upper layer	995.5	1149.5	467.5	-0.7873	0.431109	-0.79084	0.429039	32	33	0.429845		Cr mg/kg Upper layer	544	834	273	0.76011	0.447187	0.76415	0.444776	19	33	0.450755
	Cu mg/kg Upper layer	770.5	555.5	242.5	-1.18841	0.234672	-1.19758	0.231082	32	19	0.233274		Cu mg/kg Upper layer	1063	1082	521	0.08529	0.932031	0.08572	0.93169	32	33	0.932503		Cu mg/kg Upper layer	575.5	802.5	241.5	1.3587	0.174241	1.36708	0.171603	19	33	0.172841
	Fe mg/kg Upper layer	755.5	570.5	227.5	-1.48064	0.138702	-1.49069	0.136043	32	19	0.137142		Fe mg/kg Upper layer	953.5	1191.5	425.5	-1.3384	0.180766	-1.34407	0.178927	32	33	0.179862		Fe mg/kg Upper layer	511	867	306	0.13302	0.894178	0.13369	0.893648	19	33	0.895186
	Mn mg/kg Upper layer	756	570	228	-1.4709	0.141318	-1.48119	0.138556	32	19	0.142429		Mn mg/kg Upper layer	985.5	1159.5	457.5	-0.91851	0.358352	-0.92261	0.356209	32	33	0.357351		Mn mg/kg Upper layer	538	840	279	0.6461	0.518217	0.64957	0.515969	19	33	0.521712
	Mo mg/kg Upper layer	757.5	568.5	229.5	-1.44168	0.149394	-1.4519	0.146531	32	19	0.147867		Mo mg/kg Upper layer	1106	1039	478	0.64952	0.516003	0.65241	0.514136	32	33	0.518532		Mo mg/kg Upper layer	633	745	184	2.45137	0.014232	2.4644	0.013725	19	33	0.013251
	Ni mg/kg Upper layer	714.5	611.5	186.5	-2.27941	0.022643	-2.29969	0.021466	32	19	0.021059		Ni mg/kg Upper layer	966.5	1178.5	438.5	-1.16782	0.242879	-1.17413	0.240346	32	33	0.24204		Ni mg/kg Upper layer	549	829	268	0.85513	0.392481	0.85956	0.390031	19	33	0.395971
	Pb mg/kg Upper layer	798	528	270	-0.65265	0.513981	-0.65835	0.510312	32	19	0.517518		Pb mg/kg Upper layer	1039	1106	511	-0.21651	0.828593	-0.21783	0.827561	32	33	0.829753		Pb mg/kg Upper layer	525.5	852.5	291.5	0.40856	0.682862	0.41136	0.680807	19	33	0.678684
	Se mg/kg Upper layer	790	536	262	-0.80851	0.418798	-0.81608	0.414456	32	19	0.422374		Se mg/kg Upper layer	1045	1100	517	-0.13778	0.890417	-0.13888	0.889545	32	33	0.891172		Se mg/kg Upper layer	545.5	832.5	271.5	0.78862	0.430336	0.79528	0.426449	19	33	0.428353
	Sr mg/kg Upper layer	723	603	195	-2.11381	0.034532	-2.13666	0.032627	32	19	0.033632		Sr mg/kg Upper layer	1014.5	1130.5	486.5	-0.53799	0.590587	-0.54095	0.588543	32	33	0.588429		Sr mg/kg Upper layer	583	795	234	1.50123	0.133298	1.51159	0.13064	19	33	0.134257
	Zn mg/kg Upper layer	714	612	186	-2.28915	0.022071	-2.30517	0.021158	32	19	0.021059		Zn mg/kg Upper layer	1009	1136	481	-0.61015	0.54176	-0.61295	0.539908	32	33	0.54424		Zn mg/kg Upper layer	608	770	209	1.9763	0.048122	1.98654	0.046974	19	33	0.047442
	CO	879.5	446.5	256.5	0.91566	0.359845	0.92253	0.356251	32	19	0.358146		CO	1083	1062	501	0.34772	0.728049	0.34947	0.726735	32	33	0.7298		CO	470	908	280	-0.62709	0.530598	-0.63058	0.528318	19	33	0.534063
	HC (VOC-free)	829.5	496.5	301.5	-0.03896	0.968919	-0.03926	0.968686	32	19	0.961531		HC (VOC-free)	1022	1123	494	-0.43957	0.660246	-0.44179	0.658645	32	33	0.66233		HC (VOC-free)	482	896	292	-0.39906	0.689849	-0.40128	0.688217	19	33	0.69254
	Solids	870.5	455.5	265.5	0.74032	0.459105	0.74588	0.455742	32	19	0.456819		Solids	1014	1131	486	-0.54455	0.586066	-0.54729	0.584183	32	33	0.588429		Solids	442	936	252	-1.15917	0.246386	-1.16561	0.243773	19	33	0.24895
	VOCs	836.5	489.5	299.5	0.07793	0.937885	0.07851	0.93742	32	19	0.930815		VOCs	1008	1137	480	-0.62328	0.533104	-0.62641	0.531045	32	33	0.535602		VOCs	470	908	280	-0.62709	0.530598	-0.63058	0.528318	19	33	0.534063
	SO2	875.5	450.5	260.5	0.83773	0.402181	0.84402	0.398659	32	19	0.400265		SO2	1033	1112	505	-0.29524	0.767814	-0.29673	0.766674	32	33	0.769343		SO2	455	923	265	-0.91214	0.361697	-0.9172	0.359038	19	33	0.365085
	NOx	827.5	498.5	299.5	-0.07793	0.937885	-0.07851	0.93742	32	19	0.930815		NOx	1022	1123	494	-0.43957	0.660246	-0.44179	0.658645	32	33	0.66233		NOx	492	886	302	-0.20903	0.834424	-0.21019	0.833518	19	33	0.835975

## Sheet: Supplementary 8
Stage II-IV	Regression Summary for Dependent Variable: AT-oxLDL, U/l (>30) (ADDITIONAL STATISTICFDR II-IV) R= ,62844338 R?= ,39494108 Adjusted R2= ,24367635 F(12,48)=2,6109 p<,00921 Std.Error of estimate: 137,01							Stage III	Regression Summary for Dependent Variable: AT-oxLDL, U/l (>30) (ADDITIONAL STATISTIC FDR stage III) R= ,83369006 R?= ,69503911 Adjusted R2= ,49771148 F(11,17)=3,5223 p<,00995 Std.Error of estimate: 101,73								Stage IV	Regression Summary for Dependent Variable: AT-oxLDL, U/l (>30) (ADDITIONAL STATISTIC FDR stage IV) R= ,92784490 R?= ,86089616 Adjusted R2= ,66217639 F(10,7)=4,3322 p<,03207 Std.Error of estimate: 106,02							Stage IV	Regression Summary for Dependent Variable: AT-oxLDL, U/l (>30) (ADDITIONAL STATISTIC FDR stage IV) R= ,90945649 R?= ,82711110 Adjusted R2= ,73280807 F(6,11)=8,7708 p<,00114 Std.Error of estimate: 94,290
	N=61	b*	Std.Err.	b	Std.Err.	t(48)	p-value		N=29	b*	Std.Err.	b	Std.Err.	t(17)	p-value			N=18	b*	Std.Err.	b	Std.Err.	t(7)	p-value		N=18	b*	Std.Err.	b	Std.Err.	t(11)	p-value
	Intercept			82.5235	83.0405	0.993774	0.325316		Intercept			213.932	83.5826	2.55953	0.0203076			Intercept			119.856	204.81	0.585208	0.576778		Intercept			113.481	118.205	0.96004	0.357663
	CO	1.12501	0.351496	46.4176	14.5026	3.20065	0.00243262		CO	5.38308	1.38703	196.358	50.5946	3.88101	0.00120015			CO	-4.01862	2.13121	-188.774	100.113	-1.88561	0.101328		CO	-1.7746	0.986987	-83.3619	46.3637	-1.798	0.0996477
	VOCs	-0.327988	0.427933	-5.88524	7.67859	-0.766447	0.447163		Solids	-4.04236	1.19804	-789.035	233.848	-3.37413	0.00360396			Solids	3.8443	1.92089	944.266	471.823	2.00131	0.0854536		Solids	1.96262	0.95744	482.075	235.174	2.04987	0.0649907
	SO2	-0.662899	0.505775	-36.9503	28.1922	-1.31066	0.196209		VOCs	-2.0568	0.865161	-33.0766	13.9132	-2.37736	0.0294423			VOCs	0.383431	0.892605	7.52912	17.5274	0.429563	0.680426		Al mg/kg Lower layer	0.212716	0.220285	0.022581	0.0233845	0.965637	0.354976
	Pb mg/kg Lower layer	1.18588	0.581053	1.26456	0.619605	2.04091	0.0467789		SO2	0.739365	0.781866	36.184	38.2639	0.945641	0.35758			Zn mg/kg Lower layer	-0.222898	0.690391	-0.648789	2.00952	-0.322858	0.756233		Sr mg/kg Lower layer	0.964618	0.141218	4.0239	0.58909	6.83071	2.83576e-05
	Cu mg/kg Lower layer	-1.56854	0.623876	-13.5643	5.39513	-2.51418	0.0153377		As mg/kg Upper layer	-0.0922679	0.222052	-1.95141	4.69627	-0.415525	0.682955			Zn mg/kg Upper layer	-0.0567334	0.23781	-0.114046	0.478049	-0.238566	0.818276		Co mg/kg Lower layer	-0.550672	0.196536	-13.1214	4.68304	-2.80189	0.0172163
	Cu mg/kg Upper layer	0.191569	0.14031	0.381821	0.279655	1.36533	0.178515		Al mg/kg Upper layer	-0.344738	0.152714	-0.00997032	0.00441672	-2.2574	0.0374294			Al mg/kg Lower layer	0.52471	0.368274	0.055701	0.0390943	1.42478	0.197241		Mn mg/kg Lower layer	-0.338698	0.166181	-1.58985	0.780053	-2.03813	0.0663175
	As mg/kg Upper layer	-0.413222	0.16855	-10.7434	4.38215	-2.45163	0.0179111		Se mg/kg Upper layer	0.390141	0.241443	38.8486	24.0419	1.61587	0.124527			Sr mg/kg Lower layer	1.06861	0.444831	4.4577	1.85561	2.40228	0.0473073
	Sr mg/kg Lower layer	0.63488	0.179277	2.62049	0.739974	3.54133	0.000897196		Pb mg/kg Upper layer	-6.20691	3.09588	-19.1956	9.57435	-2.00489	0.0611665			Co mg/kg Lower layer	-0.745439	0.318976	-17.7623	7.60055	-2.33697	0.0520766
	Co mg/kg Lower layer	1.01163	0.535964	20.1703	10.6863	1.88749	0.0651482		Pb mg/kg Lower layer	7.51284	3.50495	6.57846	3.06903	2.1435	0.0468307			Se mg/kg Upper layer	-0.324753	0.558201	-39.769	68.3568	-0.581785	0.578957
	Co mg/kg Upper layer	-0.892511	0.50876	-19.2997	11.0014	-1.75429	0.0857638		Mn mg/kg Lower layer	0.304874	0.268294	1.13561	0.999359	1.13634	0.27158			Mn mg/kg Lower layer	-0.216867	0.220805	-1.01798	1.03646	-0.982168	0.358737
	Mn mg/kg Lower layer	-0.212599	0.260247	-0.883943	1.08205	-0.816913	0.418014		Mn mg/kg Upper layer	-0.712058	0.310171	-2.91204	1.26848	-2.2957	0.0346837
	Mn mg/kg Upper layer	0.272886	0.283591	1.2493	1.29831	0.96225	0.340747
	Regression Summary for Dependent Variable: 8-OHdG, ng/ml (ADDITIONAL STATISTIC FDR II-IV) R= ,53265189 R?= ,28371803 Adjusted R2= ,15731533 F(9,51)=2,2446 p<,03366 Std.Error of estimate: 51,153								Regression Summary for Dependent Variable: 8-OHdG, ng/ml (ADDITIONAL STATISTIC FDR stage III) R= ,70787238 R?= ,50108331 Adjusted R2= ,31101981 F(8,21)=2,6364 p<,03582 Std.Error of estimate: 52,166									Regression Summary for Dependent Variable: 8-OHdG, ng/ml (ADDITIONAL STATISTIC FDR stage IV) R= ,71486870 R?= ,51103726 Adjusted R2= ,34804968 F(4,12)=3,1354 p<,05557 Std.Error of estimate: 48,482
	N=61	b*	Std.Err.	b	Std.Err.	t(51)	p-value		N=30	b*	Std.Err.	b	Std.Err.	t(21)	p-value			N=17	b*	Std.Err.	b	Std.Err.	t(12)	p-value
	Intercept			41.3797	24.9701	1.65717	0.103625		Intercept			-14.7186	39.77	-0.370092	0.71502			Intercept			103.397	50.4519	2.04941	0.0629371
	Pb mg/kg Lower layer	0.679186	0.67947	0.267175	0.267287	0.999583	0.322231		Co mg/kg Upper layer	1.0032	0.275218	8.34154	2.28841	3.64513	0.00151281			Pb mg/kg Upper layer	4.62186	1.39529	5.46566	1.65002	3.31247	0.00619594
	Pb mg/kg Upper layer	1.4038	0.951896	1.90895	1.29443	1.47474	0.146428		Mn mg/kg Upper layer	-1.05762	0.386055	-1.92701	0.703404	-2.73955	0.0122815			Cu mg/kg Lower layer	-3.01079	1.03003	-8.80678	3.01291	-2.92301	0.0127687
	Se mg/kg Upper layer	0.324581	0.177238	13.2638	7.24271	1.83133	0.072896		Mn mg/kg Lower layer	0.627917	0.299222	1.04077	0.495961	2.0985	0.0481342			Zn mg/kg Lower layer	-1.44055	0.685504	-1.32065	0.628451	-2.10144	0.0573979
	Cu mg/kg Upper layer	-0.167621	0.156778	-0.118233	0.110585	-1.06917	0.29003		Zn mg/kg Lower layer	-1.16139	0.334173	-1.12474	0.323626	-3.47542	0.00225955			Mn mg/kg Lower layer	1.08002	0.355821	1.67922	0.553231	3.03529	0.0103642
	Zn mg/kg Lower layer	-0.834859	0.584837	-0.794765	0.55675	-1.42751	0.159528		Se mg/kg Upper layer	0.429982	0.214219	19.0687	9.50009	2.00721	0.0577701
	Zn mg/kg Upper layer	0.367822	0.180213	0.256216	0.125532	2.04104	0.0464385		Zn mg/kg Upper layer	0.712952	0.230023	0.579772	0.187055	3.09948	0.00542955
	Mn mg/kg Lower layer	0.75218	0.232176	1.10957	0.342493	3.2397	0.0021086		Al mg/kg Upper layer	-0.205253	0.181082	-0.00264248	0.00233129	-1.13348	0.269787
	Mn mg/kg Upper layer	-0.214759	0.212234	-0.349675	0.345564	-1.0119	0.316364		VOCs	0.100215	0.184912	0.716861	1.32272	0.541961	0.59355
	Cu mg/kg Lower layer	-1.34605	0.477232	-4.26375	1.51168	-2.82054	0.0068134
	Regression Summary for Dependent Variable: oxLDL, U/l (ADDITIONAL STATISTICFDR II-IV) R= ,53808742 R?= ,28953807 Adjusted R2= ,15904506 F(9,49)=2,2188 p<,03645 Std.Error of estimate: 25,949								Regression Summary for Dependent Variable: oxLDL, U/l (ADDITIONAL STATISTIC FDR stage III) R= ,91262784 R?= ,83288957 Adjusted R2= ,61007567 F(16,12)=3,7381 p<,01283 Std.Error of estimate: 15,591									Regression Summary for Dependent Variable: oxLDL, U/l (ADDITIONAL STATISTIC FDR stage IV) R= ,82899562 R?= ,68723374 Adjusted R2= ,49957399 F(6,10)=3,6621 p<,03448 Std.Error of estimate: 17,798
	N=59	b*	Std.Err.	b	Std.Err.	t(49)	p-value		N=29	b*	Std.Err.	b	Std.Err.	t(12)	p-value			N=17	b*	Std.Err.	b	Std.Err.	t(10)	p-value
	Intercept			38.3599	15.5434	2.46792	0.0171289		Intercept			59.0776	20.6156	2.86567	0.0142035			Intercept			426.009	89.9346	4.73688	0.000795855
	CO	0.542832	0.50547	3.97145	3.6981	1.07392	0.28812		Co mg/kg Lower layer	2.32796	1.03381	6.80489	3.02194	2.25183	0.0438526			Mn mg/kg Lower layer	-1.97592	0.514415	-1.29521	0.337197	-3.8411	0.00325921
	Solids	-0.567595	0.415678	-21.354	15.6386	-1.36547	0.178342		Co mg/kg Upper layer	-2.17925	0.977221	-7.16463	3.21277	-2.23004	0.0456072			Cu mg/kg Upper layer	7.98101	1.86076	10.2079	2.37995	4.28911	0.00158843
	VOCs	-0.516466	0.282277	-1.6423	0.897608	-1.82964	0.0733908		Cu mg/kg Lower layer	-1.51701	1.44777	-1.84263	1.75853	-1.04782	0.315367			Zn mg/kg Upper layer	-0.900087	0.339797	-0.245612	0.0927224	-2.64889	0.0243594
	Pb mg/kg Upper layer	-1.94312	0.537502	-1.32527	0.366595	-3.61509	0.000707466		Cu mg/kg Upper layer	-0.160831	0.76178	-0.0354223	0.167779	-0.211125	0.836333			Al mg/kg Upper layer	-1.68184	0.466726	-0.0330537	0.00917268	-3.6035	0.00481983
	Cu mg/kg Lower layer	0.526999	0.391258	0.834831	0.619801	1.34693	0.184198		Mn mg/kg Lower layer	-0.956035	0.46263	-0.619393	0.299727	-2.06652	0.0610626			Se mg/kg Lower layer	-8.65103	1.96551	-67.2257	15.2737	-4.40141	0.00133214
	Zn mg/kg Lower layer	1.73723	0.501283	0.827823	0.238871	3.46557	0.00110982		Mn mg/kg Upper layer	1.37817	0.603658	0.980318	0.429394	2.28303	0.0414509			VOCs	1.19677	0.384661	3.16257	1.0165	3.11123	0.0110375
	Sr mg/kg Lower layer	-0.444544	0.192706	-0.324954	0.140865	-2.30686	0.0253309		Pb mg/kg Lower layer	-1.89241	6.63906	-0.288216	1.01114	-0.285042	0.780472
	Co mg/kg Lower layer	-0.676042	0.422676	-2.41005	1.50682	-1.59943	0.116154		Se mg/kg Lower layer	-2.50463	0.781092	-18.3593	5.72552	-3.20657	0.00753998
	Co mg/kg Upper layer	0.669175	0.376224	2.56493	1.44206	1.77866	0.0814991		Zn mg/kg Lower layer	3.58966	1.3854	1.36258	0.525876	2.59106	0.0236115
									Pb mg/kg Upper layer	1.61854	6.75938	0.870627	3.63592	0.239451	0.814797
									Zn mg/kg Upper layer	0.0698493	0.262646	0.0222907	0.0838173	0.265944	0.794796
									Al mg/kg Upper layer	-0.0320807	0.226703	-0.000161379	0.00114041	-0.14151	0.889815
									As mg/kg Upper layer	-1.08427	0.418493	-3.9886	1.53946	-2.5909	0.0236185
									Solids	1.64655	0.471382	55.901	16.0036	3.49303	0.00443851
									VOCs	-0.902413	0.764914	-2.52416	2.13956	-1.17976	0.260957
									SO2	-1.1263	0.962446	-9.58724	8.1925	-1.17025	0.264619
	Regression Summary for Dependent Variable: AOPP, мmol/l (ADDITIONAL STATISTICFDR II-IV) R= ,47520397 R?= ,22581882 Adjusted R?= ----- F(18,40)=,64819 p<,83832 Std.Error of estimate: 46,071
	N=59	b*	Std.Err.	b	Std.Err.	t(40)	p-value
	Intercept			77.9254	33.1747	2.34894	0.023854
	CO	-0.738005	0.68083	-7.96838	7.35105	-1.08398	0.284865
	VOCs	0.398691	0.56303	1.95633	2.76271	0.708118	0.482978
	Solids	0.209213	0.578259	11.8925	32.8705	0.361798	0.719407
	SO2	0.00485338	0.685838	0.0723068	10.2178	0.00707658	0.994389
	Pb mg/kg Lower layer	-0.365843	0.955082	-0.116311	0.303645	-0.383049	0.703712
	Pb mg/kg Upper layer	-0.165927	1.35646	-0.181778	1.48605	-0.122323	0.903256
	Se mg/kg Upper layer	0.277843	0.268083	8.72401	8.41755	1.03641	0.306237
	Cu mg/kg Lower layer	0.225149	0.814843	0.5745	2.07919	0.276309	0.783733
	Cu mg/kg Upper layer	0.224569	0.233556	0.116649	0.121317	0.96152	0.342068
	Zn mg/kg Upper layer	-0.153747	0.262397	-0.083354	0.142259	-0.585933	0.561212
	Zn mg/kg Lower layer	0.252135	0.949191	0.192852	0.726012	0.265631	0.791887
	Al mg/kg Upper layer	-0.155623	0.166353	-0.00186574	0.00199438	-0.935497	0.355146
	As mg/kg Upper layer	0.18433	0.187848	0.673945	0.686808	0.981271	0.332357
	Sr mg/kg Lower layer	0.103896	0.316186	0.11684	0.355578	0.328591	0.744179
	Co mg/kg Lower layer	-0.0404112	0.718253	-0.235009	4.17695	-0.0562632	0.955412
	Co mg/kg Upper layer	0.0403125	0.687493	0.246503	4.20387	0.058637	0.953533
	Mn mg/kg Lower layer	-0.217233	0.379655	-0.247442	0.43245	-0.572185	0.570399
	Mn mg/kg Upper layer	-0.261977	0.367771	-0.324945	0.456166	-0.712338	0.48039

## Sheet: Supplementary 9
			pre-RA Stages II- IV									pre-RA Stages III- IV									pre-RA Stage III								pre-RA stage IV
pre-RA Stages II- IV			Regression Summary for Dependent Variable: ACCP level (ADDITIONAL STATISTIC and FDR) R= ,57576488 R?= ,33150519 Adjusted R2= ,28288739 F(4,55)=6,8186 p<,00016 Std.Error of estimate: 235,18									Regression Summary for Dependent Variable: ACCP level (ADDITIONAL STATISTIC FDR stage 3-4) R= ,48441394 R?= ,23465686 Adjusted R2= ,12909229 F(4,29)=2,2229 p<,09112 Std.Error of estimate: 232,87									Regression Summary for Dependent Variable: ACCP level (ADDITIONAL STATISTIC FDR stage III) R= ,94505246 R?= ,89312415 Adjusted R2= ,86640519 F(4,16)=33,427 p<,00000 Std.Error of estimate: 102,27								Regression Summary for Dependent Variable: ACCP level (ADDITIONAL STATISTIC FDR stage IV) R= ,81647123 R?= ,66662527 Adjusted R2= ,49993791 F(4,8)=3,9993 p<,04529 Std.Error of estimate: 143,12
			N=60	b*	Std.Err.	b	Std.Err.	t(55)	p-value			N=34	b*	Std.Err.	b	Std.Err.	t(29)	p-value			N=21	b*	Std.Err.	b	Std.Err.	t(16)	p-value		N=13	b*	Std.Err.	b	Std.Err.	t(8)	p-value
			Intercept			-222.181	95.4801	-2.32699	0.0236755			Intercept			-370.206	160.491	-2.3067	0.0284109			Intercept			-602.683	80.6183	-7.47576	1.32083e-06		Intercept			-1252.24	397.535	-3.15001	0.0135983
			8-OHdG, ng/ml	0.496017	0.110608	1.38539	0.308932	4.48445	3.76118e-05			8-OHdG, ng/ml	0.342657	0.201405	1.38996	0.816986	1.70133	0.0995806			8-OHdG, ng/ml	0.888309	0.0992014	3.9254	0.438367	8.9546	1.24742e-07		8-OHdG, ng/ml	1.62145	0.544568	5.41255	1.81782	2.97749	0.017668
			oxLDL, U/l	0.27226	0.113983	2.77762	1.16286	2.38861	0.0203712			oxLDL, U/l	0.373994	0.172081	3.73889	1.72033	2.17336	0.0380626			oxLDL, U/l	0.0606362	0.0874273	0.674867	0.973045	0.693561	0.497903		oxLDL, U/l	1.11194	0.304988	8.85849	2.42974	3.64586	0.00653334
			AT-oxLDL, U/l (>30)	0.191013	0.114734	0.381875	0.229376	1.66484	0.101631			AT-oxLDL, U/l (>30)	0.107579	0.179312	0.16845	0.280772	0.599954	0.553196			AT-oxLDL, U/l (>30)	0.451008	0.0882516	0.873077	0.170841	5.11048	0.000104801		AT-oxLDL, U/l (>30)	-0.410294	0.276094	-0.450051	0.302847	-1.48607	0.175568
			AOPP, мmol/l	0.0834987	0.115373	0.367901	0.508341	0.723729	0.472299			AOPP, мmol/l	0.374027	0.207402	1.97271	1.09389	1.80339	0.0817274			AOPP, мmol/l	0.804939	0.0935897	4.6831	0.5445	8.60072	2.14099e-07		AOPP, мmol/l	1.83724	0.679432	7.77399	2.87491	2.70408	0.0269035
												Regression Summary for Dependent Variable: ACCP level (ADDITIONAL STATISTIC FDR stage 3-4) R= ,47450765 R?= ,22515751 Adjusted R2= ,14767327 F(3,30)=2,9058 p<,05088 Std.Error of estimate: 230,38
												N=34	b*	Std.Err.	b	Std.Err.	t(30)	p-value
												Intercept			-353.132	156.254	-2.25998	0.0312417
												8-OHdG, ng/ml	0.31829	0.195152	1.29112	0.791619	1.63099	0.113349
												oxLDL, U/l	0.379874	0.169959	3.79768	1.69912	2.23509	0.033007
												AOPP, мmol/l	0.40285	0.199598	2.12473	1.05273	2.01831	0.0525777
